# Supplementary material for: Does Age, Residency, or Feeding Guild Coupled with a Drought Index Predict Avian Health during Fall Migration?
Source: Animals (Basel). 2022 Feb 12;12(4):454. doi: 10.3390/ani12040454 (PMC8868063; doi:10.3390/ani12040454)
Supplement: Supplementary file 1 [file animals-12-00454-s001.zip]

Archive with 1 entries (1 files):
- animals-1555860-supplementary.csv
