# Supplementary material for: Does Age, Residency, or Feeding Guild Coupled with a Drought Index Predict Avian Health during Fall Migration?
Source: Animals (Basel). 2022 Feb 12;12(4):454. doi: 10.3390/ani12040454 (PMC8868063; doi:10.3390/ani12040454)
Supplement: Supplementary file 1 [file animals-12-00454-s001.zip › animals-1555860-supplementary.csv]

Site	Species Name	SpeciesCode	Age	Age HY/AHY	FAT category (0 or 1)	Year	Diet	Residency	NMR2_PDSI_D_Aug
PAJ	American Robin	AMRO	5	AHY	0	2010	Insectivore	Migratory	0.231111111
PAJ	American Robin	AMRO	5	AHY	0	2010	Insectivore	Migratory	0.231111111
PAJ	American Robin	AMRO	1	AHY	0	2011	Insectivore	Migratory	-3.008888889
PAJ	American Robin	AMRO	2	HY	0	2011	Insectivore	Migratory	-3.008888889
PAJ	American Robin	AMRO	6	AHY	0	2012	Insectivore	Migratory	-4.09
PAJ	American Robin	AMRO	2	HY	0	2012	Insectivore	Migratory	-4.09
PAJ	American Robin	AMRO	2	HY	0	2012	Insectivore	Migratory	-4.09
PAJ	American Robin	AMRO	2	HY	0	2012	Insectivore	Migratory	-4.09
PAJ	American Robin	AMRO	2	HY	0	2012	Insectivore	Migratory	-4.09
PAJ	American Robin	AMRO	2	HY	0	2012	Insectivore	Migratory	-4.09
PAJ	American Robin	AMRO	2	HY	0	2012	Insectivore	Migratory	-4.09
PAJ	American Robin	AMRO	2	HY	0	2012	Insectivore	Migratory	-4.09
PAJ	American Robin	AMRO	1	AHY	0	2012	Insectivore	Migratory	-4.09
PAJ	American Robin	AMRO	2	HY	0	2012	Insectivore	Migratory	-4.09
PAJ	American Robin	AMRO	1	AHY	0	2012	Insectivore	Migratory	-4.09
PAJ	American Robin	AMRO	2	HY	0	2012	Insectivore	Migratory	-4.09
PAJ	American Robin	AMRO	2	HY	0	2012	Insectivore	Migratory	-4.09
PAJ	American Robin	AMRO	2	HY	0	2012	Insectivore	Migratory	-4.09
PAJ	American Robin	AMRO	2	HY	0	2012	Insectivore	Migratory	-4.09
PAJ	American Robin	AMRO	2	HY	0	2012	Insectivore	Migratory	-4.09
PAJ	American Robin	AMRO	1	AHY	0	2012	Insectivore	Migratory	-4.09
PAJ	American Robin	AMRO	2	HY	0	2012	Insectivore	Migratory	-4.09
PAJ	American Robin	AMRO	2	HY	0	2012	Insectivore	Migratory	-4.09
PAJ	American Robin	AMRO	1	AHY	0	2012	Insectivore	Migratory	-4.09
PAJ	American Robin	AMRO	2	HY	0	2012	Insectivore	Migratory	-4.09
PAJ	American Robin	AMRO	2	HY	0	2012	Insectivore	Migratory	-4.09
PAJ	American Robin	AMRO	1	AHY	1	2012	Insectivore	Migratory	-4.09
PAJ	American Robin	AMRO	2	HY	0	2012	Insectivore	Migratory	-4.09
PAJ	American Robin	AMRO	2	HY	0	2012	Insectivore	Migratory	-4.09
PAJ	American Robin	AMRO	2	HY	0	2012	Insectivore	Migratory	-4.09
PAJ	American Robin	AMRO	1	AHY	1	2012	Insectivore	Migratory	-4.09
PAJ	American Robin	AMRO	1	AHY	0	2012	Insectivore	Migratory	-4.09
PAJ	American Robin	AMRO	2	HY	1	2012	Insectivore	Migratory	-4.09
PAJ	American Robin	AMRO	2	HY	0	2012	Insectivore	Migratory	-4.09
PAJ	American Robin	AMRO	1	AHY	0	2013	Insectivore	Migratory	-5.802222222
PAJ	American Robin	AMRO	2	HY	0	2013	Insectivore	Migratory	-5.802222222
PAJ	American Robin	AMRO	1	AHY	0	2013	Insectivore	Migratory	-5.802222222
PAJ	American Robin	AMRO	1	AHY	0	2013	Insectivore	Migratory	-5.802222222
PAJ	American Robin	AMRO	2	HY	0	2013	Insectivore	Migratory	-5.802222222
PAJ	American Robin	AMRO	1	AHY	0	2014	Insectivore	Migratory	-2.362222222
PAJ	American Robin	AMRO	1	AHY	0	2014	Insectivore	Migratory	-2.362222222
PAJ	American Robin	AMRO	2	HY	0	2014	Insectivore	Migratory	-2.362222222
PAJ	American Robin	AMRO	2	HY	0	2014	Insectivore	Migratory	-2.362222222
PAJ	American Robin	AMRO	1	AHY	0	2014	Insectivore	Migratory	-2.362222222
PAJ	American Robin	AMRO	1	AHY	0	2014	Insectivore	Migratory	-2.362222222
PAJ	American Robin	AMRO	1	AHY	0	2014	Insectivore	Migratory	-2.362222222
PAJ	American Robin	AMRO	2	HY	0	2014	Insectivore	Migratory	-2.362222222
PAJ	American Robin	AMRO	1	AHY	0	2014	Insectivore	Migratory	-2.362222222
PAJ	American Robin	AMRO	1	AHY	0	2014	Insectivore	Migratory	-2.362222222
PAJ	American Robin	AMRO	2	HY	0	2014	Insectivore	Migratory	-2.362222222
PAJ	American Robin	AMRO	1	AHY	0	2014	Insectivore	Migratory	-2.362222222
PAJ	American Robin	AMRO	2	HY	0	2014	Insectivore	Migratory	-2.362222222
PAJ	American Robin	AMRO	1	AHY	0	2014	Insectivore	Migratory	-2.362222222
PAJ	American Robin	AMRO	1	AHY	0	2014	Insectivore	Migratory	-2.362222222
PAJ	American Robin	AMRO	1	AHY	0	2014	Insectivore	Migratory	-2.362222222
PAJ	American Robin	AMRO	2	HY	0	2014	Insectivore	Migratory	-2.362222222
PAJ	American Robin	AMRO	2	HY	0	2014	Insectivore	Migratory	-2.362222222
PAJ	American Robin	AMRO	2	HY	0	2014	Insectivore	Migratory	-2.362222222
PAJ	American Robin	AMRO	2	HY	0	2014	Insectivore	Migratory	-2.362222222
PAJ	American Robin	AMRO	2	HY	0	2014	Insectivore	Migratory	-2.362222222
PAJ	American Robin	AMRO	1	AHY	0	2014	Insectivore	Migratory	-2.362222222
PAJ	American Robin	AMRO	1	AHY	0	2015	Insectivore	Migratory	1.39
PAJ	American Robin	AMRO	1	AHY	0	2015	Insectivore	Migratory	1.39
PAJ	American Robin	AMRO	2	HY	0	2016	Insectivore	Migratory	0.37
PAJ	American Robin	AMRO	1	AHY	0	2016	Insectivore	Migratory	0.37
PAJ	American Robin	AMRO	2	HY	0	2016	Insectivore	Migratory	0.37
PAJ	American Robin	AMRO	2	HY	0	2016	Insectivore	Migratory	0.37
PAJ	American Robin	AMRO	2	HY	0	2016	Insectivore	Migratory	0.37
PAJ	American Robin	AMRO	2	HY	0	2016	Insectivore	Migratory	0.37
PAJ	American Robin	AMRO	1	AHY	0	2016	Insectivore	Migratory	0.37
PAJ	American Robin	AMRO	2	HY	0	2016	Insectivore	Migratory	0.37
PAJ	American Robin	AMRO	2	HY	0	2016	Insectivore	Migratory	0.37
PAJ	American Robin	AMRO	5	AHY	0	2017	Insectivore	Migratory	0.104444444
PAJ	American Robin	AMRO	6	AHY	1	2017	Insectivore	Migratory	0.104444444
PAJ	American Robin	AMRO	5	AHY	0	2017	Insectivore	Migratory	0.104444444
PAJ	American Robin	AMRO	2	HY	0	2017	Insectivore	Migratory	0.104444444
PAJ	American Robin	AMRO	2	HY	0	2017	Insectivore	Migratory	0.104444444
PAJ	American Robin	AMRO	1	AHY	0	2017	Insectivore	Migratory	0.104444444
PAJ	American Robin	AMRO	2	HY	0	2017	Insectivore	Migratory	0.104444444
PAJ	American Robin	AMRO	2	HY	0	2017	Insectivore	Migratory	0.104444444
PAJ	American Robin	AMRO	2	HY	0	2017	Insectivore	Migratory	0.104444444
PAJ	American Robin	AMRO	2	HY	0	2017	Insectivore	Migratory	0.104444444
PAJ	American Robin	AMRO	1	AHY	0	2017	Insectivore	Migratory	0.104444444
PAJ	American Robin	AMRO	2	HY	0	2017	Insectivore	Migratory	0.104444444
PAJ	American Robin	AMRO	2	HY	0	2017	Insectivore	Migratory	0.104444444
PAJ	American Robin	AMRO	2	HY	0	2017	Insectivore	Migratory	0.104444444
PAJ	American Robin	AMRO	2	HY	0	2017	Insectivore	Migratory	0.104444444
PAJ	American Robin	AMRO	2	HY	0	2017	Insectivore	Migratory	0.104444444
PAJ	American Robin	AMRO	2	HY	0	2017	Insectivore	Migratory	0.104444444
PAJ	American Robin	AMRO	2	HY	0	2017	Insectivore	Migratory	0.104444444
PAJ	American Robin	AMRO	2	HY	1	2017	Insectivore	Migratory	0.104444444
PAJ	American Robin	AMRO	2	HY	0	2017	Insectivore	Migratory	0.104444444
PAJ	American Robin	AMRO	2	HY	0	2017	Insectivore	Migratory	0.104444444
PAJ	American Robin	AMRO	2	HY	0	2017	Insectivore	Migratory	0.104444444
PAJ	American Robin	AMRO	1	AHY	0	2017	Insectivore	Migratory	0.104444444
PAJ	American Robin	AMRO	1	AHY	0	2018	Insectivore	Migratory	-3.827777778
PAJ	American Robin	AMRO	2	HY	0	2018	Insectivore	Migratory	-3.827777778
PAJ	American Robin	AMRO	1	AHY	0	2018	Insectivore	Migratory	-3.827777778
PAJ	American Robin	AMRO	1	AHY	1	2018	Insectivore	Migratory	-3.827777778
PAJ	American Robin	AMRO	1	AHY	0	2018	Insectivore	Migratory	-3.827777778
PAJ	American Robin	AMRO	1	AHY	0	2019	Insectivore	Migratory	1.405555556
PAJ	American Robin	AMRO	2	HY	0	2019	Insectivore	Migratory	1.405555556
PAJ	American Robin	AMRO	2	HY	0	2019	Insectivore	Migratory	1.405555556
PAJ	American Robin	AMRO	2	HY	0	2019	Insectivore	Migratory	1.405555556
PAJ	American Robin	AMRO	1	AHY	0	2019	Insectivore	Migratory	1.405555556
PAJ	American Robin	AMRO	2	HY	0	2019	Insectivore	Migratory	1.405555556
PAJ	American Robin	AMRO	2	HY	0	2019	Insectivore	Migratory	1.405555556
PAJ	American Robin	AMRO	2	HY	0	2019	Insectivore	Migratory	1.405555556
PAJ	American Robin	AMRO	2	HY	0	2019	Insectivore	Migratory	1.405555556
PAJ	American Robin	AMRO	2	HY	0	2019	Insectivore	Migratory	1.405555556
PAJ	American Robin	AMRO	2	HY	0	2019	Insectivore	Migratory	1.405555556
PAJ	American Robin	AMRO	2	HY	0	2019	Insectivore	Migratory	1.405555556
PAJ	American Robin	AMRO	1	AHY	0	2020	Insectivore	Migratory	-2.136666667
UPAL	American Robin	AMRO	2	HY	0	2010	Insectivore	Migratory	0.231111111
UPAL	American Robin	AMRO	2	HY	0	2010	Insectivore	Migratory	0.231111111
UPAL	American Robin	AMRO	2	HY	0	2010	Insectivore	Migratory	0.231111111
UPAL	American Robin	AMRO	2	HY	0	2010	Insectivore	Migratory	0.231111111
UPAL	American Robin	AMRO	2	HY	0	2010	Insectivore	Migratory	0.231111111
UPAL	American Robin	AMRO	2	HY	0	2010	Insectivore	Migratory	0.231111111
UPAL	American Robin	AMRO	2	HY	0	2010	Insectivore	Migratory	0.231111111
UPAL	American Robin	AMRO	2	HY	1	2011	Insectivore	Migratory	-3.008888889
UPAL	American Robin	AMRO	6	AHY	0	2011	Insectivore	Migratory	-3.008888889
UPAL	American Robin	AMRO	2	HY	0	2011	Insectivore	Migratory	-3.008888889
UPAL	American Robin	AMRO	2	HY	0	2011	Insectivore	Migratory	-3.008888889
UPAL	American Robin	AMRO	2	HY	0	2011	Insectivore	Migratory	-3.008888889
UPAL	American Robin	AMRO	2	HY	0	2011	Insectivore	Migratory	-3.008888889
UPAL	American Robin	AMRO	2	HY	0	2011	Insectivore	Migratory	-3.008888889
UPAL	American Robin	AMRO	2	HY	0	2011	Insectivore	Migratory	-3.008888889
UPAL	American Robin	AMRO	1	AHY	0	2011	Insectivore	Migratory	-3.008888889
UPAL	American Robin	AMRO	2	HY	0	2012	Insectivore	Migratory	-4.09
UPAL	American Robin	AMRO	2	HY	0	2013	Insectivore	Migratory	-5.802222222
UPAL	American Robin	AMRO	2	HY	0	2013	Insectivore	Migratory	-5.802222222
UPAL	American Robin	AMRO	2	HY	0	2013	Insectivore	Migratory	-5.802222222
UPAL	American Robin	AMRO	2	HY	0	2013	Insectivore	Migratory	-5.802222222
UPAL	American Robin	AMRO	2	HY	0	2013	Insectivore	Migratory	-5.802222222
UPAL	American Robin	AMRO	2	HY	1	2013	Insectivore	Migratory	-5.802222222
UPAL	American Robin	AMRO	1	AHY	0	2013	Insectivore	Migratory	-5.802222222
UPAL	American Robin	AMRO	2	HY	0	2013	Insectivore	Migratory	-5.802222222
UPAL	American Robin	AMRO	2	HY	0	2013	Insectivore	Migratory	-5.802222222
UPAL	American Robin	AMRO	2	HY	0	2014	Insectivore	Migratory	-2.362222222
UPAL	American Robin	AMRO	2	HY	0	2014	Insectivore	Migratory	-2.362222222
UPAL	American Robin	AMRO	2	HY	0	2014	Insectivore	Migratory	-2.362222222
UPAL	American Robin	AMRO	2	HY	0	2014	Insectivore	Migratory	-2.362222222
UPAL	American Robin	AMRO	2	HY	0	2014	Insectivore	Migratory	-2.362222222
UPAL	American Robin	AMRO	2	HY	0	2014	Insectivore	Migratory	-2.362222222
UPAL	American Robin	AMRO	2	HY	0	2014	Insectivore	Migratory	-2.362222222
UPAL	American Robin	AMRO	2	HY	0	2014	Insectivore	Migratory	-2.362222222
UPAL	American Robin	AMRO	2	HY	0	2014	Insectivore	Migratory	-2.362222222
UPAL	American Robin	AMRO	2	HY	0	2014	Insectivore	Migratory	-2.362222222
UPAL	American Robin	AMRO	6	AHY	0	2015	Insectivore	Migratory	1.39
UPAL	American Robin	AMRO	2	HY	1	2015	Insectivore	Migratory	1.39
UPAL	American Robin	AMRO	2	HY	0	2016	Insectivore	Migratory	0.37
UPAL	American Robin	AMRO	1	AHY	0	2018	Insectivore	Migratory	-3.827777778
UPAL	American Robin	AMRO	1	AHY	1	2018	Insectivore	Migratory	-3.827777778
UPAL	American Robin	AMRO	2	HY	0	2019	Insectivore	Migratory	1.405555556
UPAL	American Robin	AMRO	2	HY	0	2020	Insectivore	Migratory	-2.136666667
UPAL	American Robin	AMRO	1	AHY	0	2020	Insectivore	Migratory	-2.136666667
UPAL	American Robin	AMRO	1	AHY	0	2020	Insectivore	Migratory	-2.136666667
UPAL	American Robin	AMRO	1	AHY	1	2020	Insectivore	Migratory	-2.136666667
UPAL	American Robin	AMRO	2	HY	1	2020	Insectivore	Migratory	-2.136666667
UPAL	American Robin	AMRO	2	HY	1	2020	Insectivore	Migratory	-2.136666667
UPAL	American Robin	AMRO	1	AHY	0	2020	Insectivore	Migratory	-2.136666667
UPAL	American Robin	AMRO	2	HY	0	2020	Insectivore	Migratory	-2.136666667
UPAL	American Robin	AMRO	1	AHY	0	2020	Insectivore	Migratory	-2.136666667
UPAL	American Robin	AMRO	2	HY	0	2020	Insectivore	Migratory	-2.136666667
UPAL	American Robin	AMRO	2	HY	0	2020	Insectivore	Migratory	-2.136666667
UPAL	American Robin	AMRO	2	HY	0	2020	Insectivore	Migratory	-2.136666667
UPAL	American Robin	AMRO	2	HY	0	2020	Insectivore	Migratory	-2.136666667
UPAL	American Robin	AMRO	1	AHY	1	2020	Insectivore	Migratory	-2.136666667
UPAL	American Robin	AMRO	1	AHY	0	2020	Insectivore	Migratory	-2.136666667
UPAL	American Robin	AMRO	1	AHY	1	2020	Insectivore	Migratory	-2.136666667
UPAL	American Robin	AMRO	2	HY	0	2020	Insectivore	Migratory	-2.136666667
UPAL	American Robin	AMRO	1	AHY	1	2020	Insectivore	Migratory	-2.136666667
UPAL	American Robin	AMRO	1	AHY	1	2020	Insectivore	Migratory	-2.136666667
UPAL	American Robin	AMRO	1	AHY	1	2020	Insectivore	Migratory	-2.136666667
UPAL	American Robin	AMRO	2	HY	0	2020	Insectivore	Migratory	-2.136666667
UPAL	American Robin	AMRO	1	AHY	0	2020	Insectivore	Migratory	-2.136666667
UPAL	American Three-toed Woodpecker	ATTW	2	HY	0	2015	Insectivore	Year-round	1.39
UPAL	American Three-toed Woodpecker	ATTW	7	AHY	1	2016	Insectivore	Year-round	0.37
UPAL	American Three-toed Woodpecker	ATTW	2	HY	1	2019	Insectivore	Year-round	1.405555556
UPAL	American Three-toed Woodpecker	ATTW	6	AHY	0	2020	Insectivore	Year-round	-2.136666667
PAJ	Audubon's Warbler	AUWA	5	AHY	0	2010	Insectivore	Migratory	0.231111111
PAJ	Audubon's Warbler	AUWA	5	AHY	0	2010	Insectivore	Migratory	0.231111111
PAJ	Audubon's Warbler	AUWA	2	HY	0	2010	Insectivore	Migratory	0.231111111
PAJ	Audubon's Warbler	AUWA	1	AHY	0	2010	Insectivore	Migratory	0.231111111
PAJ	Audubon's Warbler	AUWA	1	AHY	1	2010	Insectivore	Migratory	0.231111111
PAJ	Audubon's Warbler	AUWA	2	HY	0	2010	Insectivore	Migratory	0.231111111
PAJ	Audubon's Warbler	AUWA	2	HY	0	2010	Insectivore	Migratory	0.231111111
PAJ	Audubon's Warbler	AUWA	2	HY	0	2010	Insectivore	Migratory	0.231111111
PAJ	Audubon's Warbler	AUWA	2	HY	0	2010	Insectivore	Migratory	0.231111111
PAJ	Audubon's Warbler	AUWA	2	HY	1	2010	Insectivore	Migratory	0.231111111
PAJ	Audubon's Warbler	AUWA	2	HY	0	2010	Insectivore	Migratory	0.231111111
PAJ	Audubon's Warbler	AUWA	2	HY	0	2010	Insectivore	Migratory	0.231111111
PAJ	Audubon's Warbler	AUWA	2	HY	0	2010	Insectivore	Migratory	0.231111111
PAJ	Audubon's Warbler	AUWA	2	HY	0	2010	Insectivore	Migratory	0.231111111
PAJ	Audubon's Warbler	AUWA	2	HY	0	2010	Insectivore	Migratory	0.231111111
PAJ	Audubon's Warbler	AUWA	1	AHY	1	2010	Insectivore	Migratory	0.231111111
PAJ	Audubon's Warbler	AUWA	2	HY	1	2010	Insectivore	Migratory	0.231111111
PAJ	Audubon's Warbler	AUWA	2	HY	1	2010	Insectivore	Migratory	0.231111111
PAJ	Audubon's Warbler	AUWA	1	AHY	1	2010	Insectivore	Migratory	0.231111111
PAJ	Audubon's Warbler	AUWA	2	HY	1	2010	Insectivore	Migratory	0.231111111
PAJ	Audubon's Warbler	AUWA	1	AHY	0	2010	Insectivore	Migratory	0.231111111
PAJ	Audubon's Warbler	AUWA	1	AHY	0	2010	Insectivore	Migratory	0.231111111
PAJ	Audubon's Warbler	AUWA	1	AHY	0	2010	Insectivore	Migratory	0.231111111
PAJ	Audubon's Warbler	AUWA	2	HY	1	2010	Insectivore	Migratory	0.231111111
PAJ	Audubon's Warbler	AUWA	2	HY	0	2010	Insectivore	Migratory	0.231111111
PAJ	Audubon's Warbler	AUWA	2	HY	0	2010	Insectivore	Migratory	0.231111111
PAJ	Audubon's Warbler	AUWA	2	HY	0	2010	Insectivore	Migratory	0.231111111
PAJ	Audubon's Warbler	AUWA	1	AHY	0	2010	Insectivore	Migratory	0.231111111
PAJ	Audubon's Warbler	AUWA	1	AHY	0	2010	Insectivore	Migratory	0.231111111
PAJ	Audubon's Warbler	AUWA	1	AHY	0	2010	Insectivore	Migratory	0.231111111
PAJ	Audubon's Warbler	AUWA	1	AHY	0	2010	Insectivore	Migratory	0.231111111
PAJ	Audubon's Warbler	AUWA	2	HY	0	2010	Insectivore	Migratory	0.231111111
PAJ	Audubon's Warbler	AUWA	2	HY	0	2010	Insectivore	Migratory	0.231111111
PAJ	Audubon's Warbler	AUWA	2	HY	1	2010	Insectivore	Migratory	0.231111111
PAJ	Audubon's Warbler	AUWA	1	AHY	0	2010	Insectivore	Migratory	0.231111111
PAJ	Audubon's Warbler	AUWA	2	HY	0	2010	Insectivore	Migratory	0.231111111
PAJ	Audubon's Warbler	AUWA	2	HY	0	2010	Insectivore	Migratory	0.231111111
PAJ	Audubon's Warbler	AUWA	2	HY	0	2010	Insectivore	Migratory	0.231111111
PAJ	Audubon's Warbler	AUWA	2	HY	1	2010	Insectivore	Migratory	0.231111111
PAJ	Audubon's Warbler	AUWA	2	HY	1	2010	Insectivore	Migratory	0.231111111
PAJ	Audubon's Warbler	AUWA	2	HY	0	2010	Insectivore	Migratory	0.231111111
PAJ	Audubon's Warbler	AUWA	2	HY	1	2010	Insectivore	Migratory	0.231111111
PAJ	Audubon's Warbler	AUWA	2	HY	1	2010	Insectivore	Migratory	0.231111111
PAJ	Audubon's Warbler	AUWA	2	HY	1	2010	Insectivore	Migratory	0.231111111
PAJ	Audubon's Warbler	AUWA	2	HY	1	2010	Insectivore	Migratory	0.231111111
PAJ	Audubon's Warbler	AUWA	2	HY	0	2010	Insectivore	Migratory	0.231111111
PAJ	Audubon's Warbler	AUWA	2	HY	1	2010	Insectivore	Migratory	0.231111111
PAJ	Audubon's Warbler	AUWA	2	HY	1	2010	Insectivore	Migratory	0.231111111
PAJ	Audubon's Warbler	AUWA	2	HY	1	2010	Insectivore	Migratory	0.231111111
PAJ	Audubon's Warbler	AUWA	2	HY	0	2010	Insectivore	Migratory	0.231111111
PAJ	Audubon's Warbler	AUWA	2	HY	1	2010	Insectivore	Migratory	0.231111111
PAJ	Audubon's Warbler	AUWA	2	HY	0	2010	Insectivore	Migratory	0.231111111
PAJ	Audubon's Warbler	AUWA	2	HY	0	2010	Insectivore	Migratory	0.231111111
PAJ	Audubon's Warbler	AUWA	2	HY	0	2010	Insectivore	Migratory	0.231111111
PAJ	Audubon's Warbler	AUWA	2	HY	1	2010	Insectivore	Migratory	0.231111111
PAJ	Audubon's Warbler	AUWA	2	HY	1	2010	Insectivore	Migratory	0.231111111
PAJ	Audubon's Warbler	AUWA	2	HY	0	2010	Insectivore	Migratory	0.231111111
PAJ	Audubon's Warbler	AUWA	2	HY	1	2010	Insectivore	Migratory	0.231111111
PAJ	Audubon's Warbler	AUWA	2	HY	1	2010	Insectivore	Migratory	0.231111111
PAJ	Audubon's Warbler	AUWA	2	HY	0	2010	Insectivore	Migratory	0.231111111
PAJ	Audubon's Warbler	AUWA	2	HY	0	2010	Insectivore	Migratory	0.231111111
PAJ	Audubon's Warbler	AUWA	2	HY	1	2010	Insectivore	Migratory	0.231111111
PAJ	Audubon's Warbler	AUWA	2	HY	1	2010	Insectivore	Migratory	0.231111111
PAJ	Audubon's Warbler	AUWA	2	HY	0	2010	Insectivore	Migratory	0.231111111
PAJ	Audubon's Warbler	AUWA	2	HY	0	2010	Insectivore	Migratory	0.231111111
PAJ	Audubon's Warbler	AUWA	2	HY	0	2010	Insectivore	Migratory	0.231111111
PAJ	Audubon's Warbler	AUWA	2	HY	1	2010	Insectivore	Migratory	0.231111111
PAJ	Audubon's Warbler	AUWA	2	HY	0	2010	Insectivore	Migratory	0.231111111
PAJ	Audubon's Warbler	AUWA	2	HY	0	2010	Insectivore	Migratory	0.231111111
PAJ	Audubon's Warbler	AUWA	2	HY	1	2010	Insectivore	Migratory	0.231111111
PAJ	Audubon's Warbler	AUWA	2	HY	0	2010	Insectivore	Migratory	0.231111111
PAJ	Audubon's Warbler	AUWA	2	HY	1	2010	Insectivore	Migratory	0.231111111
PAJ	Audubon's Warbler	AUWA	2	HY	1	2010	Insectivore	Migratory	0.231111111
PAJ	Audubon's Warbler	AUWA	2	HY	0	2010	Insectivore	Migratory	0.231111111
PAJ	Audubon's Warbler	AUWA	2	HY	1	2010	Insectivore	Migratory	0.231111111
PAJ	Audubon's Warbler	AUWA	1	AHY	1	2010	Insectivore	Migratory	0.231111111
PAJ	Audubon's Warbler	AUWA	2	HY	1	2010	Insectivore	Migratory	0.231111111
PAJ	Audubon's Warbler	AUWA	2	HY	0	2010	Insectivore	Migratory	0.231111111
PAJ	Audubon's Warbler	AUWA	1	AHY	1	2010	Insectivore	Migratory	0.231111111
PAJ	Audubon's Warbler	AUWA	2	HY	0	2010	Insectivore	Migratory	0.231111111
PAJ	Audubon's Warbler	AUWA	2	HY	1	2010	Insectivore	Migratory	0.231111111
PAJ	Audubon's Warbler	AUWA	2	HY	0	2010	Insectivore	Migratory	0.231111111
PAJ	Audubon's Warbler	AUWA	2	HY	1	2010	Insectivore	Migratory	0.231111111
PAJ	Audubon's Warbler	AUWA	2	HY	0	2010	Insectivore	Migratory	0.231111111
PAJ	Audubon's Warbler	AUWA	1	AHY	1	2010	Insectivore	Migratory	0.231111111
PAJ	Audubon's Warbler	AUWA	2	HY	0	2010	Insectivore	Migratory	0.231111111
PAJ	Audubon's Warbler	AUWA	2	HY	1	2010	Insectivore	Migratory	0.231111111
PAJ	Audubon's Warbler	AUWA	2	HY	1	2010	Insectivore	Migratory	0.231111111
PAJ	Audubon's Warbler	AUWA	2	HY	1	2010	Insectivore	Migratory	0.231111111
PAJ	Audubon's Warbler	AUWA	2	HY	1	2011	Insectivore	Migratory	-3.008888889
PAJ	Audubon's Warbler	AUWA	2	HY	1	2011	Insectivore	Migratory	-3.008888889
PAJ	Audubon's Warbler	AUWA	2	HY	1	2011	Insectivore	Migratory	-3.008888889
PAJ	Audubon's Warbler	AUWA	2	HY	0	2011	Insectivore	Migratory	-3.008888889
PAJ	Audubon's Warbler	AUWA	2	HY	0	2011	Insectivore	Migratory	-3.008888889
PAJ	Audubon's Warbler	AUWA	1	AHY	0	2012	Insectivore	Migratory	-4.09
PAJ	Audubon's Warbler	AUWA	2	HY	1	2012	Insectivore	Migratory	-4.09
PAJ	Audubon's Warbler	AUWA	2	HY	1	2012	Insectivore	Migratory	-4.09
PAJ	Audubon's Warbler	AUWA	2	HY	1	2013	Insectivore	Migratory	-5.802222222
PAJ	Audubon's Warbler	AUWA	2	HY	1	2013	Insectivore	Migratory	-5.802222222
PAJ	Audubon's Warbler	AUWA	2	HY	1	2013	Insectivore	Migratory	-5.802222222
PAJ	Audubon's Warbler	AUWA	2	HY	1	2013	Insectivore	Migratory	-5.802222222
PAJ	Audubon's Warbler	AUWA	1	AHY	1	2013	Insectivore	Migratory	-5.802222222
PAJ	Audubon's Warbler	AUWA	2	HY	1	2014	Insectivore	Migratory	-2.362222222
PAJ	Audubon's Warbler	AUWA	2	HY	0	2014	Insectivore	Migratory	-2.362222222
PAJ	Audubon's Warbler	AUWA	2	HY	0	2014	Insectivore	Migratory	-2.362222222
PAJ	Audubon's Warbler	AUWA	2	HY	1	2014	Insectivore	Migratory	-2.362222222
PAJ	Audubon's Warbler	AUWA	2	HY	1	2014	Insectivore	Migratory	-2.362222222
PAJ	Audubon's Warbler	AUWA	2	HY	1	2014	Insectivore	Migratory	-2.362222222
PAJ	Audubon's Warbler	AUWA	2	HY	0	2014	Insectivore	Migratory	-2.362222222
PAJ	Audubon's Warbler	AUWA	2	HY	1	2014	Insectivore	Migratory	-2.362222222
PAJ	Audubon's Warbler	AUWA	2	HY	0	2014	Insectivore	Migratory	-2.362222222
PAJ	Audubon's Warbler	AUWA	2	HY	1	2014	Insectivore	Migratory	-2.362222222
PAJ	Audubon's Warbler	AUWA	2	HY	0	2014	Insectivore	Migratory	-2.362222222
PAJ	Audubon's Warbler	AUWA	2	HY	0	2014	Insectivore	Migratory	-2.362222222
PAJ	Audubon's Warbler	AUWA	1	AHY	0	2014	Insectivore	Migratory	-2.362222222
PAJ	Audubon's Warbler	AUWA	2	HY	1	2014	Insectivore	Migratory	-2.362222222
PAJ	Audubon's Warbler	AUWA	2	HY	0	2015	Insectivore	Migratory	1.39
PAJ	Audubon's Warbler	AUWA	2	HY	1	2015	Insectivore	Migratory	1.39
PAJ	Audubon's Warbler	AUWA	2	HY	1	2015	Insectivore	Migratory	1.39
PAJ	Audubon's Warbler	AUWA	1	AHY	0	2015	Insectivore	Migratory	1.39
PAJ	Audubon's Warbler	AUWA	2	HY	1	2015	Insectivore	Migratory	1.39
PAJ	Audubon's Warbler	AUWA	2	HY	0	2015	Insectivore	Migratory	1.39
PAJ	Audubon's Warbler	AUWA	2	HY	0	2015	Insectivore	Migratory	1.39
PAJ	Audubon's Warbler	AUWA	2	HY	1	2015	Insectivore	Migratory	1.39
PAJ	Audubon's Warbler	AUWA	2	HY	0	2015	Insectivore	Migratory	1.39
PAJ	Audubon's Warbler	AUWA	2	HY	1	2015	Insectivore	Migratory	1.39
PAJ	Audubon's Warbler	AUWA	2	HY	1	2015	Insectivore	Migratory	1.39
PAJ	Audubon's Warbler	AUWA	2	HY	0	2015	Insectivore	Migratory	1.39
PAJ	Audubon's Warbler	AUWA	2	HY	1	2015	Insectivore	Migratory	1.39
PAJ	Audubon's Warbler	AUWA	2	HY	1	2015	Insectivore	Migratory	1.39
PAJ	Audubon's Warbler	AUWA	2	HY	1	2015	Insectivore	Migratory	1.39
PAJ	Audubon's Warbler	AUWA	1	AHY	1	2015	Insectivore	Migratory	1.39
PAJ	Audubon's Warbler	AUWA	2	HY	1	2015	Insectivore	Migratory	1.39
PAJ	Audubon's Warbler	AUWA	1	AHY	1	2015	Insectivore	Migratory	1.39
PAJ	Audubon's Warbler	AUWA	1	AHY	1	2017	Insectivore	Migratory	0.104444444
PAJ	Audubon's Warbler	AUWA	1	AHY	1	2017	Insectivore	Migratory	0.104444444
PAJ	Audubon's Warbler	AUWA	1	AHY	0	2017	Insectivore	Migratory	0.104444444
PAJ	Audubon's Warbler	AUWA	1	AHY	0	2017	Insectivore	Migratory	0.104444444
PAJ	Audubon's Warbler	AUWA	1	AHY	0	2018	Insectivore	Migratory	-3.827777778
PAJ	Audubon's Warbler	AUWA	1	AHY	1	2018	Insectivore	Migratory	-3.827777778
PAJ	Audubon's Warbler	AUWA	2	HY	1	2019	Insectivore	Migratory	1.405555556
PAJ	Audubon's Warbler	AUWA	2	HY	1	2019	Insectivore	Migratory	1.405555556
PAJ	Audubon's Warbler	AUWA	2	HY	1	2019	Insectivore	Migratory	1.405555556
PAJ	Audubon's Warbler	AUWA	1	AHY	1	2020	Insectivore	Migratory	-2.136666667
UPAL	Audubon's Warbler	AUWA	2	HY	0	2010	Insectivore	Migratory	0.231111111
UPAL	Audubon's Warbler	AUWA	2	HY	0	2010	Insectivore	Migratory	0.231111111
UPAL	Audubon's Warbler	AUWA	2	HY	0	2010	Insectivore	Migratory	0.231111111
UPAL	Audubon's Warbler	AUWA	2	HY	0	2010	Insectivore	Migratory	0.231111111
UPAL	Audubon's Warbler	AUWA	2	HY	0	2010	Insectivore	Migratory	0.231111111
UPAL	Audubon's Warbler	AUWA	2	HY	0	2010	Insectivore	Migratory	0.231111111
UPAL	Audubon's Warbler	AUWA	2	HY	0	2010	Insectivore	Migratory	0.231111111
UPAL	Audubon's Warbler	AUWA	2	HY	0	2010	Insectivore	Migratory	0.231111111
UPAL	Audubon's Warbler	AUWA	2	HY	0	2010	Insectivore	Migratory	0.231111111
UPAL	Audubon's Warbler	AUWA	2	HY	0	2010	Insectivore	Migratory	0.231111111
UPAL	Audubon's Warbler	AUWA	2	HY	0	2010	Insectivore	Migratory	0.231111111
UPAL	Audubon's Warbler	AUWA	2	HY	0	2010	Insectivore	Migratory	0.231111111
UPAL	Audubon's Warbler	AUWA	2	HY	0	2010	Insectivore	Migratory	0.231111111
UPAL	Audubon's Warbler	AUWA	2	HY	0	2010	Insectivore	Migratory	0.231111111
UPAL	Audubon's Warbler	AUWA	2	HY	0	2010	Insectivore	Migratory	0.231111111
UPAL	Audubon's Warbler	AUWA	1	AHY	0	2010	Insectivore	Migratory	0.231111111
UPAL	Audubon's Warbler	AUWA	2	HY	0	2010	Insectivore	Migratory	0.231111111
UPAL	Audubon's Warbler	AUWA	2	HY	0	2010	Insectivore	Migratory	0.231111111
UPAL	Audubon's Warbler	AUWA	1	AHY	0	2010	Insectivore	Migratory	0.231111111
UPAL	Audubon's Warbler	AUWA	2	HY	0	2010	Insectivore	Migratory	0.231111111
UPAL	Audubon's Warbler	AUWA	2	HY	0	2010	Insectivore	Migratory	0.231111111
UPAL	Audubon's Warbler	AUWA	2	HY	0	2010	Insectivore	Migratory	0.231111111
UPAL	Audubon's Warbler	AUWA	2	HY	0	2010	Insectivore	Migratory	0.231111111
UPAL	Audubon's Warbler	AUWA	2	HY	0	2010	Insectivore	Migratory	0.231111111
UPAL	Audubon's Warbler	AUWA	2	HY	0	2010	Insectivore	Migratory	0.231111111
UPAL	Audubon's Warbler	AUWA	2	HY	0	2010	Insectivore	Migratory	0.231111111
UPAL	Audubon's Warbler	AUWA	2	HY	0	2010	Insectivore	Migratory	0.231111111
UPAL	Audubon's Warbler	AUWA	2	HY	0	2010	Insectivore	Migratory	0.231111111
UPAL	Audubon's Warbler	AUWA	2	HY	0	2010	Insectivore	Migratory	0.231111111
UPAL	Audubon's Warbler	AUWA	2	HY	1	2010	Insectivore	Migratory	0.231111111
UPAL	Audubon's Warbler	AUWA	1	AHY	0	2010	Insectivore	Migratory	0.231111111
UPAL	Audubon's Warbler	AUWA	1	AHY	0	2010	Insectivore	Migratory	0.231111111
UPAL	Audubon's Warbler	AUWA	2	HY	0	2010	Insectivore	Migratory	0.231111111
UPAL	Audubon's Warbler	AUWA	0	AHY	0	2010	Insectivore	Migratory	0.231111111
UPAL	Audubon's Warbler	AUWA	1	AHY	0	2010	Insectivore	Migratory	0.231111111
UPAL	Audubon's Warbler	AUWA	1	AHY	0	2010	Insectivore	Migratory	0.231111111
UPAL	Audubon's Warbler	AUWA	2	HY	0	2010	Insectivore	Migratory	0.231111111
UPAL	Audubon's Warbler	AUWA	2	HY	0	2010	Insectivore	Migratory	0.231111111
UPAL	Audubon's Warbler	AUWA	2	HY	0	2010	Insectivore	Migratory	0.231111111
UPAL	Audubon's Warbler	AUWA	2	HY	0	2010	Insectivore	Migratory	0.231111111
UPAL	Audubon's Warbler	AUWA	5	AHY	0	2011	Insectivore	Migratory	-3.008888889
UPAL	Audubon's Warbler	AUWA	2	HY	0	2011	Insectivore	Migratory	-3.008888889
UPAL	Audubon's Warbler	AUWA	2	HY	0	2011	Insectivore	Migratory	-3.008888889
UPAL	Audubon's Warbler	AUWA	2	HY	0	2011	Insectivore	Migratory	-3.008888889
UPAL	Audubon's Warbler	AUWA	2	HY	0	2011	Insectivore	Migratory	-3.008888889
UPAL	Audubon's Warbler	AUWA	2	HY	0	2011	Insectivore	Migratory	-3.008888889
UPAL	Audubon's Warbler	AUWA	2	HY	1	2011	Insectivore	Migratory	-3.008888889
UPAL	Audubon's Warbler	AUWA	2	HY	0	2011	Insectivore	Migratory	-3.008888889
UPAL	Audubon's Warbler	AUWA	2	HY	1	2011	Insectivore	Migratory	-3.008888889
UPAL	Audubon's Warbler	AUWA	2	HY	0	2011	Insectivore	Migratory	-3.008888889
UPAL	Audubon's Warbler	AUWA	2	HY	0	2011	Insectivore	Migratory	-3.008888889
UPAL	Audubon's Warbler	AUWA	2	HY	0	2011	Insectivore	Migratory	-3.008888889
UPAL	Audubon's Warbler	AUWA	2	HY	0	2011	Insectivore	Migratory	-3.008888889
UPAL	Audubon's Warbler	AUWA	2	HY	0	2011	Insectivore	Migratory	-3.008888889
UPAL	Audubon's Warbler	AUWA	2	HY	1	2011	Insectivore	Migratory	-3.008888889
UPAL	Audubon's Warbler	AUWA	1	AHY	0	2011	Insectivore	Migratory	-3.008888889
UPAL	Audubon's Warbler	AUWA	1	AHY	0	2011	Insectivore	Migratory	-3.008888889
UPAL	Audubon's Warbler	AUWA	2	HY	0	2011	Insectivore	Migratory	-3.008888889
UPAL	Audubon's Warbler	AUWA	2	HY	0	2011	Insectivore	Migratory	-3.008888889
UPAL	Audubon's Warbler	AUWA	2	HY	0	2011	Insectivore	Migratory	-3.008888889
UPAL	Audubon's Warbler	AUWA	2	HY	1	2011	Insectivore	Migratory	-3.008888889
UPAL	Audubon's Warbler	AUWA	2	HY	0	2012	Insectivore	Migratory	-4.09
UPAL	Audubon's Warbler	AUWA	2	HY	1	2012	Insectivore	Migratory	-4.09
UPAL	Audubon's Warbler	AUWA	2	HY	1	2012	Insectivore	Migratory	-4.09
UPAL	Audubon's Warbler	AUWA	2	HY	0	2012	Insectivore	Migratory	-4.09
UPAL	Audubon's Warbler	AUWA	2	HY	0	2012	Insectivore	Migratory	-4.09
UPAL	Audubon's Warbler	AUWA	2	HY	0	2012	Insectivore	Migratory	-4.09
UPAL	Audubon's Warbler	AUWA	2	HY	0	2012	Insectivore	Migratory	-4.09
UPAL	Audubon's Warbler	AUWA	2	HY	0	2012	Insectivore	Migratory	-4.09
UPAL	Audubon's Warbler	AUWA	2	HY	0	2012	Insectivore	Migratory	-4.09
UPAL	Audubon's Warbler	AUWA	2	HY	0	2012	Insectivore	Migratory	-4.09
UPAL	Audubon's Warbler	AUWA	2	HY	0	2012	Insectivore	Migratory	-4.09
UPAL	Audubon's Warbler	AUWA	2	HY	1	2012	Insectivore	Migratory	-4.09
UPAL	Audubon's Warbler	AUWA	2	HY	0	2012	Insectivore	Migratory	-4.09
UPAL	Audubon's Warbler	AUWA	2	HY	1	2012	Insectivore	Migratory	-4.09
UPAL	Audubon's Warbler	AUWA	2	HY	0	2012	Insectivore	Migratory	-4.09
UPAL	Audubon's Warbler	AUWA	2	HY	0	2012	Insectivore	Migratory	-4.09
UPAL	Audubon's Warbler	AUWA	2	HY	0	2012	Insectivore	Migratory	-4.09
UPAL	Audubon's Warbler	AUWA	1	AHY	1	2012	Insectivore	Migratory	-4.09
UPAL	Audubon's Warbler	AUWA	2	HY	0	2012	Insectivore	Migratory	-4.09
UPAL	Audubon's Warbler	AUWA	2	HY	0	2012	Insectivore	Migratory	-4.09
UPAL	Audubon's Warbler	AUWA	2	HY	0	2012	Insectivore	Migratory	-4.09
UPAL	Audubon's Warbler	AUWA	2	HY	0	2012	Insectivore	Migratory	-4.09
UPAL	Audubon's Warbler	AUWA	2	HY	0	2012	Insectivore	Migratory	-4.09
UPAL	Audubon's Warbler	AUWA	2	HY	0	2012	Insectivore	Migratory	-4.09
UPAL	Audubon's Warbler	AUWA	2	HY	0	2012	Insectivore	Migratory	-4.09
UPAL	Audubon's Warbler	AUWA	2	HY	0	2012	Insectivore	Migratory	-4.09
UPAL	Audubon's Warbler	AUWA	2	HY	0	2012	Insectivore	Migratory	-4.09
UPAL	Audubon's Warbler	AUWA	2	HY	0	2012	Insectivore	Migratory	-4.09
UPAL	Audubon's Warbler	AUWA	2	HY	0	2012	Insectivore	Migratory	-4.09
UPAL	Audubon's Warbler	AUWA	2	HY	0	2012	Insectivore	Migratory	-4.09
UPAL	Audubon's Warbler	AUWA	2	HY	0	2012	Insectivore	Migratory	-4.09
UPAL	Audubon's Warbler	AUWA	6	AHY	0	2012	Insectivore	Migratory	-4.09
UPAL	Audubon's Warbler	AUWA	1	AHY	0	2012	Insectivore	Migratory	-4.09
UPAL	Audubon's Warbler	AUWA	2	HY	0	2012	Insectivore	Migratory	-4.09
UPAL	Audubon's Warbler	AUWA	2	HY	0	2012	Insectivore	Migratory	-4.09
UPAL	Audubon's Warbler	AUWA	2	HY	0	2012	Insectivore	Migratory	-4.09
UPAL	Audubon's Warbler	AUWA	2	HY	0	2012	Insectivore	Migratory	-4.09
UPAL	Audubon's Warbler	AUWA	2	HY	0	2012	Insectivore	Migratory	-4.09
UPAL	Audubon's Warbler	AUWA	2	HY	0	2012	Insectivore	Migratory	-4.09
UPAL	Audubon's Warbler	AUWA	2	HY	0	2012	Insectivore	Migratory	-4.09
UPAL	Audubon's Warbler	AUWA	2	HY	0	2012	Insectivore	Migratory	-4.09
UPAL	Audubon's Warbler	AUWA	2	HY	0	2012	Insectivore	Migratory	-4.09
UPAL	Audubon's Warbler	AUWA	2	HY	0	2012	Insectivore	Migratory	-4.09
UPAL	Audubon's Warbler	AUWA	2	HY	0	2012	Insectivore	Migratory	-4.09
UPAL	Audubon's Warbler	AUWA	2	HY	0	2012	Insectivore	Migratory	-4.09
UPAL	Audubon's Warbler	AUWA	2	HY	0	2012	Insectivore	Migratory	-4.09
UPAL	Audubon's Warbler	AUWA	2	HY	0	2012	Insectivore	Migratory	-4.09
UPAL	Audubon's Warbler	AUWA	2	HY	0	2012	Insectivore	Migratory	-4.09
UPAL	Audubon's Warbler	AUWA	2	HY	0	2012	Insectivore	Migratory	-4.09
UPAL	Audubon's Warbler	AUWA	2	HY	0	2012	Insectivore	Migratory	-4.09
UPAL	Audubon's Warbler	AUWA	2	HY	0	2012	Insectivore	Migratory	-4.09
UPAL	Audubon's Warbler	AUWA	2	HY	0	2012	Insectivore	Migratory	-4.09
UPAL	Audubon's Warbler	AUWA	2	HY	1	2012	Insectivore	Migratory	-4.09
UPAL	Audubon's Warbler	AUWA	2	HY	0	2012	Insectivore	Migratory	-4.09
UPAL	Audubon's Warbler	AUWA	2	HY	0	2012	Insectivore	Migratory	-4.09
UPAL	Audubon's Warbler	AUWA	2	HY	0	2012	Insectivore	Migratory	-4.09
UPAL	Audubon's Warbler	AUWA	2	HY	0	2012	Insectivore	Migratory	-4.09
UPAL	Audubon's Warbler	AUWA	2	HY	1	2012	Insectivore	Migratory	-4.09
UPAL	Audubon's Warbler	AUWA	2	HY	0	2012	Insectivore	Migratory	-4.09
UPAL	Audubon's Warbler	AUWA	2	HY	1	2012	Insectivore	Migratory	-4.09
UPAL	Audubon's Warbler	AUWA	1	AHY	0	2012	Insectivore	Migratory	-4.09
UPAL	Audubon's Warbler	AUWA	2	HY	0	2012	Insectivore	Migratory	-4.09
UPAL	Audubon's Warbler	AUWA	5	AHY	0	2012	Insectivore	Migratory	-4.09
UPAL	Audubon's Warbler	AUWA	2	HY	0	2012	Insectivore	Migratory	-4.09
UPAL	Audubon's Warbler	AUWA	2	HY	0	2012	Insectivore	Migratory	-4.09
UPAL	Audubon's Warbler	AUWA	2	HY	0	2012	Insectivore	Migratory	-4.09
UPAL	Audubon's Warbler	AUWA	2	HY	0	2012	Insectivore	Migratory	-4.09
UPAL	Audubon's Warbler	AUWA	2	HY	0	2012	Insectivore	Migratory	-4.09
UPAL	Audubon's Warbler	AUWA	2	HY	0	2012	Insectivore	Migratory	-4.09
UPAL	Audubon's Warbler	AUWA	2	HY	1	2012	Insectivore	Migratory	-4.09
UPAL	Audubon's Warbler	AUWA	2	HY	1	2012	Insectivore	Migratory	-4.09
UPAL	Audubon's Warbler	AUWA	2	HY	1	2012	Insectivore	Migratory	-4.09
UPAL	Audubon's Warbler	AUWA	2	HY	0	2012	Insectivore	Migratory	-4.09
UPAL	Audubon's Warbler	AUWA	2	HY	1	2012	Insectivore	Migratory	-4.09
UPAL	Audubon's Warbler	AUWA	2	HY	1	2012	Insectivore	Migratory	-4.09
UPAL	Audubon's Warbler	AUWA	2	HY	0	2012	Insectivore	Migratory	-4.09
UPAL	Audubon's Warbler	AUWA	2	HY	1	2012	Insectivore	Migratory	-4.09
UPAL	Audubon's Warbler	AUWA	2	HY	0	2013	Insectivore	Migratory	-5.802222222
UPAL	Audubon's Warbler	AUWA	2	HY	0	2013	Insectivore	Migratory	-5.802222222
UPAL	Audubon's Warbler	AUWA	2	HY	1	2013	Insectivore	Migratory	-5.802222222
UPAL	Audubon's Warbler	AUWA	2	HY	0	2013	Insectivore	Migratory	-5.802222222
UPAL	Audubon's Warbler	AUWA	2	HY	1	2013	Insectivore	Migratory	-5.802222222
UPAL	Audubon's Warbler	AUWA	2	HY	0	2013	Insectivore	Migratory	-5.802222222
UPAL	Audubon's Warbler	AUWA	2	HY	0	2013	Insectivore	Migratory	-5.802222222
UPAL	Audubon's Warbler	AUWA	2	HY	0	2013	Insectivore	Migratory	-5.802222222
UPAL	Audubon's Warbler	AUWA	2	HY	0	2013	Insectivore	Migratory	-5.802222222
UPAL	Audubon's Warbler	AUWA	2	HY	0	2013	Insectivore	Migratory	-5.802222222
UPAL	Audubon's Warbler	AUWA	2	HY	0	2013	Insectivore	Migratory	-5.802222222
UPAL	Audubon's Warbler	AUWA	2	HY	1	2013	Insectivore	Migratory	-5.802222222
UPAL	Audubon's Warbler	AUWA	2	HY	1	2013	Insectivore	Migratory	-5.802222222
UPAL	Audubon's Warbler	AUWA	2	HY	0	2013	Insectivore	Migratory	-5.802222222
UPAL	Audubon's Warbler	AUWA	1	AHY	1	2013	Insectivore	Migratory	-5.802222222
UPAL	Audubon's Warbler	AUWA	2	HY	0	2013	Insectivore	Migratory	-5.802222222
UPAL	Audubon's Warbler	AUWA	2	HY	0	2013	Insectivore	Migratory	-5.802222222
UPAL	Audubon's Warbler	AUWA	2	HY	0	2013	Insectivore	Migratory	-5.802222222
UPAL	Audubon's Warbler	AUWA	2	HY	0	2013	Insectivore	Migratory	-5.802222222
UPAL	Audubon's Warbler	AUWA	2	HY	0	2013	Insectivore	Migratory	-5.802222222
UPAL	Audubon's Warbler	AUWA	2	HY	0	2013	Insectivore	Migratory	-5.802222222
UPAL	Audubon's Warbler	AUWA	2	HY	0	2013	Insectivore	Migratory	-5.802222222
UPAL	Audubon's Warbler	AUWA	2	HY	0	2013	Insectivore	Migratory	-5.802222222
UPAL	Audubon's Warbler	AUWA	2	HY	0	2013	Insectivore	Migratory	-5.802222222
UPAL	Audubon's Warbler	AUWA	2	HY	0	2013	Insectivore	Migratory	-5.802222222
UPAL	Audubon's Warbler	AUWA	2	HY	0	2013	Insectivore	Migratory	-5.802222222
UPAL	Audubon's Warbler	AUWA	2	HY	0	2013	Insectivore	Migratory	-5.802222222
UPAL	Audubon's Warbler	AUWA	2	HY	0	2013	Insectivore	Migratory	-5.802222222
UPAL	Audubon's Warbler	AUWA	2	HY	0	2013	Insectivore	Migratory	-5.802222222
UPAL	Audubon's Warbler	AUWA	2	HY	0	2013	Insectivore	Migratory	-5.802222222
UPAL	Audubon's Warbler	AUWA	2	HY	0	2013	Insectivore	Migratory	-5.802222222
UPAL	Audubon's Warbler	AUWA	2	HY	0	2013	Insectivore	Migratory	-5.802222222
UPAL	Audubon's Warbler	AUWA	2	HY	0	2013	Insectivore	Migratory	-5.802222222
UPAL	Audubon's Warbler	AUWA	2	HY	0	2013	Insectivore	Migratory	-5.802222222
UPAL	Audubon's Warbler	AUWA	2	HY	0	2013	Insectivore	Migratory	-5.802222222
UPAL	Audubon's Warbler	AUWA	2	HY	0	2013	Insectivore	Migratory	-5.802222222
UPAL	Audubon's Warbler	AUWA	2	HY	0	2013	Insectivore	Migratory	-5.802222222
UPAL	Audubon's Warbler	AUWA	2	HY	0	2013	Insectivore	Migratory	-5.802222222
UPAL	Audubon's Warbler	AUWA	2	HY	0	2013	Insectivore	Migratory	-5.802222222
UPAL	Audubon's Warbler	AUWA	2	HY	0	2013	Insectivore	Migratory	-5.802222222
UPAL	Audubon's Warbler	AUWA	2	HY	0	2013	Insectivore	Migratory	-5.802222222
UPAL	Audubon's Warbler	AUWA	2	HY	0	2013	Insectivore	Migratory	-5.802222222
UPAL	Audubon's Warbler	AUWA	2	HY	0	2013	Insectivore	Migratory	-5.802222222
UPAL	Audubon's Warbler	AUWA	2	HY	0	2013	Insectivore	Migratory	-5.802222222
UPAL	Audubon's Warbler	AUWA	2	HY	0	2013	Insectivore	Migratory	-5.802222222
UPAL	Audubon's Warbler	AUWA	2	HY	0	2013	Insectivore	Migratory	-5.802222222
UPAL	Audubon's Warbler	AUWA	2	HY	0	2013	Insectivore	Migratory	-5.802222222
UPAL	Audubon's Warbler	AUWA	2	HY	0	2013	Insectivore	Migratory	-5.802222222
UPAL	Audubon's Warbler	AUWA	2	HY	0	2013	Insectivore	Migratory	-5.802222222
UPAL	Audubon's Warbler	AUWA	2	HY	1	2013	Insectivore	Migratory	-5.802222222
UPAL	Audubon's Warbler	AUWA	2	HY	0	2013	Insectivore	Migratory	-5.802222222
UPAL	Audubon's Warbler	AUWA	2	HY	1	2013	Insectivore	Migratory	-5.802222222
UPAL	Audubon's Warbler	AUWA	2	HY	0	2013	Insectivore	Migratory	-5.802222222
UPAL	Audubon's Warbler	AUWA	2	HY	0	2013	Insectivore	Migratory	-5.802222222
UPAL	Audubon's Warbler	AUWA	2	HY	0	2013	Insectivore	Migratory	-5.802222222
UPAL	Audubon's Warbler	AUWA	2	HY	0	2013	Insectivore	Migratory	-5.802222222
UPAL	Audubon's Warbler	AUWA	2	HY	0	2013	Insectivore	Migratory	-5.802222222
UPAL	Audubon's Warbler	AUWA	2	HY	0	2013	Insectivore	Migratory	-5.802222222
UPAL	Audubon's Warbler	AUWA	2	HY	0	2013	Insectivore	Migratory	-5.802222222
UPAL	Audubon's Warbler	AUWA	2	HY	0	2013	Insectivore	Migratory	-5.802222222
UPAL	Audubon's Warbler	AUWA	2	HY	0	2013	Insectivore	Migratory	-5.802222222
UPAL	Audubon's Warbler	AUWA	2	HY	0	2013	Insectivore	Migratory	-5.802222222
UPAL	Audubon's Warbler	AUWA	1	AHY	1	2013	Insectivore	Migratory	-5.802222222
UPAL	Audubon's Warbler	AUWA	2	HY	1	2013	Insectivore	Migratory	-5.802222222
UPAL	Audubon's Warbler	AUWA	2	HY	1	2013	Insectivore	Migratory	-5.802222222
UPAL	Audubon's Warbler	AUWA	2	HY	0	2013	Insectivore	Migratory	-5.802222222
UPAL	Audubon's Warbler	AUWA	2	HY	1	2013	Insectivore	Migratory	-5.802222222
UPAL	Audubon's Warbler	AUWA	2	HY	0	2013	Insectivore	Migratory	-5.802222222
UPAL	Audubon's Warbler	AUWA	2	HY	1	2013	Insectivore	Migratory	-5.802222222
UPAL	Audubon's Warbler	AUWA	2	HY	0	2013	Insectivore	Migratory	-5.802222222
UPAL	Audubon's Warbler	AUWA	2	HY	1	2013	Insectivore	Migratory	-5.802222222
UPAL	Audubon's Warbler	AUWA	2	HY	1	2013	Insectivore	Migratory	-5.802222222
UPAL	Audubon's Warbler	AUWA	2	HY	0	2013	Insectivore	Migratory	-5.802222222
UPAL	Audubon's Warbler	AUWA	2	HY	1	2013	Insectivore	Migratory	-5.802222222
UPAL	Audubon's Warbler	AUWA	2	HY	1	2013	Insectivore	Migratory	-5.802222222
UPAL	Audubon's Warbler	AUWA	2	HY	0	2013	Insectivore	Migratory	-5.802222222
UPAL	Audubon's Warbler	AUWA	2	HY	0	2013	Insectivore	Migratory	-5.802222222
UPAL	Audubon's Warbler	AUWA	2	HY	0	2013	Insectivore	Migratory	-5.802222222
UPAL	Audubon's Warbler	AUWA	2	HY	0	2013	Insectivore	Migratory	-5.802222222
UPAL	Audubon's Warbler	AUWA	2	HY	0	2013	Insectivore	Migratory	-5.802222222
UPAL	Audubon's Warbler	AUWA	2	HY	0	2013	Insectivore	Migratory	-5.802222222
UPAL	Audubon's Warbler	AUWA	2	HY	0	2013	Insectivore	Migratory	-5.802222222
UPAL	Audubon's Warbler	AUWA	2	HY	0	2013	Insectivore	Migratory	-5.802222222
UPAL	Audubon's Warbler	AUWA	2	HY	0	2013	Insectivore	Migratory	-5.802222222
UPAL	Audubon's Warbler	AUWA	2	HY	0	2013	Insectivore	Migratory	-5.802222222
UPAL	Audubon's Warbler	AUWA	2	HY	0	2013	Insectivore	Migratory	-5.802222222
UPAL	Audubon's Warbler	AUWA	2	HY	0	2013	Insectivore	Migratory	-5.802222222
UPAL	Audubon's Warbler	AUWA	2	HY	1	2013	Insectivore	Migratory	-5.802222222
UPAL	Audubon's Warbler	AUWA	2	HY	0	2013	Insectivore	Migratory	-5.802222222
UPAL	Audubon's Warbler	AUWA	2	HY	1	2013	Insectivore	Migratory	-5.802222222
UPAL	Audubon's Warbler	AUWA	5	AHY	0	2013	Insectivore	Migratory	-5.802222222
UPAL	Audubon's Warbler	AUWA	2	HY	0	2013	Insectivore	Migratory	-5.802222222
UPAL	Audubon's Warbler	AUWA	2	HY	0	2013	Insectivore	Migratory	-5.802222222
UPAL	Audubon's Warbler	AUWA	2	HY	0	2013	Insectivore	Migratory	-5.802222222
UPAL	Audubon's Warbler	AUWA	2	HY	1	2013	Insectivore	Migratory	-5.802222222
UPAL	Audubon's Warbler	AUWA	1	AHY	1	2013	Insectivore	Migratory	-5.802222222
UPAL	Audubon's Warbler	AUWA	2	HY	1	2013	Insectivore	Migratory	-5.802222222
UPAL	Audubon's Warbler	AUWA	1	AHY	1	2013	Insectivore	Migratory	-5.802222222
UPAL	Audubon's Warbler	AUWA	2	HY	1	2013	Insectivore	Migratory	-5.802222222
UPAL	Audubon's Warbler	AUWA	2	HY	1	2013	Insectivore	Migratory	-5.802222222
UPAL	Audubon's Warbler	AUWA	1	AHY	1	2013	Insectivore	Migratory	-5.802222222
UPAL	Audubon's Warbler	AUWA	2	HY	1	2013	Insectivore	Migratory	-5.802222222
UPAL	Audubon's Warbler	AUWA	2	HY	0	2013	Insectivore	Migratory	-5.802222222
UPAL	Audubon's Warbler	AUWA	2	HY	0	2013	Insectivore	Migratory	-5.802222222
UPAL	Audubon's Warbler	AUWA	2	HY	1	2013	Insectivore	Migratory	-5.802222222
UPAL	Audubon's Warbler	AUWA	2	HY	1	2013	Insectivore	Migratory	-5.802222222
UPAL	Audubon's Warbler	AUWA	2	HY	1	2013	Insectivore	Migratory	-5.802222222
UPAL	Audubon's Warbler	AUWA	2	HY	1	2013	Insectivore	Migratory	-5.802222222
UPAL	Audubon's Warbler	AUWA	2	HY	0	2013	Insectivore	Migratory	-5.802222222
UPAL	Audubon's Warbler	AUWA	2	HY	1	2013	Insectivore	Migratory	-5.802222222
UPAL	Audubon's Warbler	AUWA	9	AHY	1	2013	Insectivore	Migratory	-5.802222222
UPAL	Audubon's Warbler	AUWA	2	HY	1	2013	Insectivore	Migratory	-5.802222222
UPAL	Audubon's Warbler	AUWA	2	HY	1	2013	Insectivore	Migratory	-5.802222222
UPAL	Audubon's Warbler	AUWA	2	HY	0	2013	Insectivore	Migratory	-5.802222222
UPAL	Audubon's Warbler	AUWA	2	HY	0	2013	Insectivore	Migratory	-5.802222222
UPAL	Audubon's Warbler	AUWA	2	HY	0	2013	Insectivore	Migratory	-5.802222222
UPAL	Audubon's Warbler	AUWA	2	HY	0	2013	Insectivore	Migratory	-5.802222222
UPAL	Audubon's Warbler	AUWA	2	HY	0	2013	Insectivore	Migratory	-5.802222222
UPAL	Audubon's Warbler	AUWA	1	AHY	0	2013	Insectivore	Migratory	-5.802222222
UPAL	Audubon's Warbler	AUWA	1	AHY	1	2013	Insectivore	Migratory	-5.802222222
UPAL	Audubon's Warbler	AUWA	2	HY	0	2013	Insectivore	Migratory	-5.802222222
UPAL	Audubon's Warbler	AUWA	1	AHY	1	2013	Insectivore	Migratory	-5.802222222
UPAL	Audubon's Warbler	AUWA	2	HY	0	2013	Insectivore	Migratory	-5.802222222
UPAL	Audubon's Warbler	AUWA	2	HY	0	2013	Insectivore	Migratory	-5.802222222
UPAL	Audubon's Warbler	AUWA	2	HY	0	2013	Insectivore	Migratory	-5.802222222
UPAL	Audubon's Warbler	AUWA	2	HY	0	2013	Insectivore	Migratory	-5.802222222
UPAL	Audubon's Warbler	AUWA	2	HY	0	2013	Insectivore	Migratory	-5.802222222
UPAL	Audubon's Warbler	AUWA	2	HY	0	2013	Insectivore	Migratory	-5.802222222
UPAL	Audubon's Warbler	AUWA	2	HY	0	2013	Insectivore	Migratory	-5.802222222
UPAL	Audubon's Warbler	AUWA	2	HY	0	2013	Insectivore	Migratory	-5.802222222
UPAL	Audubon's Warbler	AUWA	2	HY	1	2013	Insectivore	Migratory	-5.802222222
UPAL	Audubon's Warbler	AUWA	2	HY	0	2013	Insectivore	Migratory	-5.802222222
UPAL	Audubon's Warbler	AUWA	2	HY	0	2013	Insectivore	Migratory	-5.802222222
UPAL	Audubon's Warbler	AUWA	2	HY	0	2013	Insectivore	Migratory	-5.802222222
UPAL	Audubon's Warbler	AUWA	2	HY	0	2013	Insectivore	Migratory	-5.802222222
UPAL	Audubon's Warbler	AUWA	2	HY	0	2013	Insectivore	Migratory	-5.802222222
UPAL	Audubon's Warbler	AUWA	2	HY	0	2013	Insectivore	Migratory	-5.802222222
UPAL	Audubon's Warbler	AUWA	2	HY	0	2013	Insectivore	Migratory	-5.802222222
UPAL	Audubon's Warbler	AUWA	2	HY	0	2013	Insectivore	Migratory	-5.802222222
UPAL	Audubon's Warbler	AUWA	2	HY	0	2013	Insectivore	Migratory	-5.802222222
UPAL	Audubon's Warbler	AUWA	2	HY	0	2013	Insectivore	Migratory	-5.802222222
UPAL	Audubon's Warbler	AUWA	2	HY	0	2013	Insectivore	Migratory	-5.802222222
UPAL	Audubon's Warbler	AUWA	2	HY	0	2013	Insectivore	Migratory	-5.802222222
UPAL	Audubon's Warbler	AUWA	2	HY	0	2013	Insectivore	Migratory	-5.802222222
UPAL	Audubon's Warbler	AUWA	2	HY	0	2013	Insectivore	Migratory	-5.802222222
UPAL	Audubon's Warbler	AUWA	1	AHY	0	2013	Insectivore	Migratory	-5.802222222
UPAL	Audubon's Warbler	AUWA	2	HY	0	2013	Insectivore	Migratory	-5.802222222
UPAL	Audubon's Warbler	AUWA	2	HY	0	2013	Insectivore	Migratory	-5.802222222
UPAL	Audubon's Warbler	AUWA	2	HY	0	2013	Insectivore	Migratory	-5.802222222
UPAL	Audubon's Warbler	AUWA	2	HY	0	2013	Insectivore	Migratory	-5.802222222
UPAL	Audubon's Warbler	AUWA	2	HY	0	2013	Insectivore	Migratory	-5.802222222
UPAL	Audubon's Warbler	AUWA	2	HY	0	2013	Insectivore	Migratory	-5.802222222
UPAL	Audubon's Warbler	AUWA	2	HY	0	2013	Insectivore	Migratory	-5.802222222
UPAL	Audubon's Warbler	AUWA	2	HY	0	2013	Insectivore	Migratory	-5.802222222
UPAL	Audubon's Warbler	AUWA	2	HY	0	2013	Insectivore	Migratory	-5.802222222
UPAL	Audubon's Warbler	AUWA	2	HY	0	2013	Insectivore	Migratory	-5.802222222
UPAL	Audubon's Warbler	AUWA	2	HY	0	2013	Insectivore	Migratory	-5.802222222
UPAL	Audubon's Warbler	AUWA	2	HY	0	2013	Insectivore	Migratory	-5.802222222
UPAL	Audubon's Warbler	AUWA	2	HY	0	2013	Insectivore	Migratory	-5.802222222
UPAL	Audubon's Warbler	AUWA	2	HY	0	2013	Insectivore	Migratory	-5.802222222
UPAL	Audubon's Warbler	AUWA	2	HY	0	2013	Insectivore	Migratory	-5.802222222
UPAL	Audubon's Warbler	AUWA	2	HY	0	2013	Insectivore	Migratory	-5.802222222
UPAL	Audubon's Warbler	AUWA	2	HY	0	2013	Insectivore	Migratory	-5.802222222
UPAL	Audubon's Warbler	AUWA	2	HY	0	2013	Insectivore	Migratory	-5.802222222
UPAL	Audubon's Warbler	AUWA	2	HY	0	2013	Insectivore	Migratory	-5.802222222
UPAL	Audubon's Warbler	AUWA	2	HY	0	2013	Insectivore	Migratory	-5.802222222
UPAL	Audubon's Warbler	AUWA	2	HY	0	2013	Insectivore	Migratory	-5.802222222
UPAL	Audubon's Warbler	AUWA	2	HY	1	2013	Insectivore	Migratory	-5.802222222
UPAL	Audubon's Warbler	AUWA	2	HY	0	2013	Insectivore	Migratory	-5.802222222
UPAL	Audubon's Warbler	AUWA	2	HY	0	2013	Insectivore	Migratory	-5.802222222
UPAL	Audubon's Warbler	AUWA	2	HY	0	2013	Insectivore	Migratory	-5.802222222
UPAL	Audubon's Warbler	AUWA	2	HY	0	2013	Insectivore	Migratory	-5.802222222
UPAL	Audubon's Warbler	AUWA	2	HY	0	2013	Insectivore	Migratory	-5.802222222
UPAL	Audubon's Warbler	AUWA	2	HY	0	2013	Insectivore	Migratory	-5.802222222
UPAL	Audubon's Warbler	AUWA	2	HY	0	2013	Insectivore	Migratory	-5.802222222
UPAL	Audubon's Warbler	AUWA	2	HY	0	2013	Insectivore	Migratory	-5.802222222
UPAL	Audubon's Warbler	AUWA	2	HY	0	2013	Insectivore	Migratory	-5.802222222
UPAL	Audubon's Warbler	AUWA	2	HY	0	2013	Insectivore	Migratory	-5.802222222
UPAL	Audubon's Warbler	AUWA	2	HY	0	2013	Insectivore	Migratory	-5.802222222
UPAL	Audubon's Warbler	AUWA	2	HY	0	2013	Insectivore	Migratory	-5.802222222
UPAL	Audubon's Warbler	AUWA	2	HY	0	2013	Insectivore	Migratory	-5.802222222
UPAL	Audubon's Warbler	AUWA	2	HY	0	2013	Insectivore	Migratory	-5.802222222
UPAL	Audubon's Warbler	AUWA	2	HY	0	2013	Insectivore	Migratory	-5.802222222
UPAL	Audubon's Warbler	AUWA	2	HY	0	2013	Insectivore	Migratory	-5.802222222
UPAL	Audubon's Warbler	AUWA	2	HY	0	2013	Insectivore	Migratory	-5.802222222
UPAL	Audubon's Warbler	AUWA	2	HY	0	2013	Insectivore	Migratory	-5.802222222
UPAL	Audubon's Warbler	AUWA	2	HY	0	2013	Insectivore	Migratory	-5.802222222
UPAL	Audubon's Warbler	AUWA	2	HY	0	2013	Insectivore	Migratory	-5.802222222
UPAL	Audubon's Warbler	AUWA	2	HY	0	2013	Insectivore	Migratory	-5.802222222
UPAL	Audubon's Warbler	AUWA	2	HY	0	2013	Insectivore	Migratory	-5.802222222
UPAL	Audubon's Warbler	AUWA	2	HY	0	2013	Insectivore	Migratory	-5.802222222
UPAL	Audubon's Warbler	AUWA	2	HY	0	2013	Insectivore	Migratory	-5.802222222
UPAL	Audubon's Warbler	AUWA	2	HY	0	2013	Insectivore	Migratory	-5.802222222
UPAL	Audubon's Warbler	AUWA	2	HY	1	2013	Insectivore	Migratory	-5.802222222
UPAL	Audubon's Warbler	AUWA	2	HY	1	2013	Insectivore	Migratory	-5.802222222
UPAL	Audubon's Warbler	AUWA	2	HY	0	2013	Insectivore	Migratory	-5.802222222
UPAL	Audubon's Warbler	AUWA	2	HY	0	2013	Insectivore	Migratory	-5.802222222
UPAL	Audubon's Warbler	AUWA	2	HY	0	2013	Insectivore	Migratory	-5.802222222
UPAL	Audubon's Warbler	AUWA	2	HY	0	2013	Insectivore	Migratory	-5.802222222
UPAL	Audubon's Warbler	AUWA	2	HY	0	2013	Insectivore	Migratory	-5.802222222
UPAL	Audubon's Warbler	AUWA	2	HY	0	2013	Insectivore	Migratory	-5.802222222
UPAL	Audubon's Warbler	AUWA	2	HY	0	2013	Insectivore	Migratory	-5.802222222
UPAL	Audubon's Warbler	AUWA	2	HY	0	2013	Insectivore	Migratory	-5.802222222
UPAL	Audubon's Warbler	AUWA	2	HY	0	2013	Insectivore	Migratory	-5.802222222
UPAL	Audubon's Warbler	AUWA	2	HY	0	2013	Insectivore	Migratory	-5.802222222
UPAL	Audubon's Warbler	AUWA	2	HY	0	2013	Insectivore	Migratory	-5.802222222
UPAL	Audubon's Warbler	AUWA	2	HY	0	2013	Insectivore	Migratory	-5.802222222
UPAL	Audubon's Warbler	AUWA	2	HY	0	2013	Insectivore	Migratory	-5.802222222
UPAL	Audubon's Warbler	AUWA	2	HY	0	2013	Insectivore	Migratory	-5.802222222
UPAL	Audubon's Warbler	AUWA	2	HY	0	2013	Insectivore	Migratory	-5.802222222
UPAL	Audubon's Warbler	AUWA	2	HY	0	2013	Insectivore	Migratory	-5.802222222
UPAL	Audubon's Warbler	AUWA	2	HY	0	2013	Insectivore	Migratory	-5.802222222
UPAL	Audubon's Warbler	AUWA	2	HY	0	2013	Insectivore	Migratory	-5.802222222
UPAL	Audubon's Warbler	AUWA	2	HY	0	2013	Insectivore	Migratory	-5.802222222
UPAL	Audubon's Warbler	AUWA	2	HY	0	2013	Insectivore	Migratory	-5.802222222
UPAL	Audubon's Warbler	AUWA	2	HY	0	2013	Insectivore	Migratory	-5.802222222
UPAL	Audubon's Warbler	AUWA	2	HY	0	2013	Insectivore	Migratory	-5.802222222
UPAL	Audubon's Warbler	AUWA	2	HY	0	2013	Insectivore	Migratory	-5.802222222
UPAL	Audubon's Warbler	AUWA	2	HY	0	2013	Insectivore	Migratory	-5.802222222
UPAL	Audubon's Warbler	AUWA	2	HY	0	2013	Insectivore	Migratory	-5.802222222
UPAL	Audubon's Warbler	AUWA	2	HY	0	2013	Insectivore	Migratory	-5.802222222
UPAL	Audubon's Warbler	AUWA	2	HY	0	2013	Insectivore	Migratory	-5.802222222
UPAL	Audubon's Warbler	AUWA	2	HY	0	2013	Insectivore	Migratory	-5.802222222
UPAL	Audubon's Warbler	AUWA	2	HY	0	2013	Insectivore	Migratory	-5.802222222
UPAL	Audubon's Warbler	AUWA	2	HY	0	2013	Insectivore	Migratory	-5.802222222
UPAL	Audubon's Warbler	AUWA	2	HY	0	2013	Insectivore	Migratory	-5.802222222
UPAL	Audubon's Warbler	AUWA	2	HY	1	2013	Insectivore	Migratory	-5.802222222
UPAL	Audubon's Warbler	AUWA	2	HY	0	2013	Insectivore	Migratory	-5.802222222
UPAL	Audubon's Warbler	AUWA	1	AHY	0	2013	Insectivore	Migratory	-5.802222222
UPAL	Audubon's Warbler	AUWA	2	HY	0	2013	Insectivore	Migratory	-5.802222222
UPAL	Audubon's Warbler	AUWA	2	HY	0	2013	Insectivore	Migratory	-5.802222222
UPAL	Audubon's Warbler	AUWA	2	HY	0	2013	Insectivore	Migratory	-5.802222222
UPAL	Audubon's Warbler	AUWA	2	HY	0	2013	Insectivore	Migratory	-5.802222222
UPAL	Audubon's Warbler	AUWA	2	HY	0	2013	Insectivore	Migratory	-5.802222222
UPAL	Audubon's Warbler	AUWA	2	HY	1	2013	Insectivore	Migratory	-5.802222222
UPAL	Audubon's Warbler	AUWA	2	HY	0	2013	Insectivore	Migratory	-5.802222222
UPAL	Audubon's Warbler	AUWA	2	HY	0	2013	Insectivore	Migratory	-5.802222222
UPAL	Audubon's Warbler	AUWA	2	HY	0	2013	Insectivore	Migratory	-5.802222222
UPAL	Audubon's Warbler	AUWA	2	HY	0	2013	Insectivore	Migratory	-5.802222222
UPAL	Audubon's Warbler	AUWA	2	HY	0	2013	Insectivore	Migratory	-5.802222222
UPAL	Audubon's Warbler	AUWA	2	HY	0	2013	Insectivore	Migratory	-5.802222222
UPAL	Audubon's Warbler	AUWA	2	HY	0	2013	Insectivore	Migratory	-5.802222222
UPAL	Audubon's Warbler	AUWA	2	HY	0	2013	Insectivore	Migratory	-5.802222222
UPAL	Audubon's Warbler	AUWA	2	HY	0	2013	Insectivore	Migratory	-5.802222222
UPAL	Audubon's Warbler	AUWA	2	HY	0	2013	Insectivore	Migratory	-5.802222222
UPAL	Audubon's Warbler	AUWA	2	HY	0	2013	Insectivore	Migratory	-5.802222222
UPAL	Audubon's Warbler	AUWA	2	HY	0	2013	Insectivore	Migratory	-5.802222222
UPAL	Audubon's Warbler	AUWA	2	HY	0	2013	Insectivore	Migratory	-5.802222222
UPAL	Audubon's Warbler	AUWA	2	HY	0	2013	Insectivore	Migratory	-5.802222222
UPAL	Audubon's Warbler	AUWA	2	HY	0	2013	Insectivore	Migratory	-5.802222222
UPAL	Audubon's Warbler	AUWA	2	HY	0	2013	Insectivore	Migratory	-5.802222222
UPAL	Audubon's Warbler	AUWA	2	HY	0	2013	Insectivore	Migratory	-5.802222222
UPAL	Audubon's Warbler	AUWA	2	HY	0	2013	Insectivore	Migratory	-5.802222222
UPAL	Audubon's Warbler	AUWA	2	HY	0	2013	Insectivore	Migratory	-5.802222222
UPAL	Audubon's Warbler	AUWA	2	HY	0	2013	Insectivore	Migratory	-5.802222222
UPAL	Audubon's Warbler	AUWA	2	HY	0	2013	Insectivore	Migratory	-5.802222222
UPAL	Audubon's Warbler	AUWA	2	HY	0	2013	Insectivore	Migratory	-5.802222222
UPAL	Audubon's Warbler	AUWA	2	HY	0	2013	Insectivore	Migratory	-5.802222222
UPAL	Audubon's Warbler	AUWA	2	HY	0	2013	Insectivore	Migratory	-5.802222222
UPAL	Audubon's Warbler	AUWA	2	HY	0	2013	Insectivore	Migratory	-5.802222222
UPAL	Audubon's Warbler	AUWA	2	HY	0	2013	Insectivore	Migratory	-5.802222222
UPAL	Audubon's Warbler	AUWA	2	HY	0	2013	Insectivore	Migratory	-5.802222222
UPAL	Audubon's Warbler	AUWA	2	HY	0	2013	Insectivore	Migratory	-5.802222222
UPAL	Audubon's Warbler	AUWA	2	HY	0	2013	Insectivore	Migratory	-5.802222222
UPAL	Audubon's Warbler	AUWA	2	HY	0	2013	Insectivore	Migratory	-5.802222222
UPAL	Audubon's Warbler	AUWA	2	HY	0	2013	Insectivore	Migratory	-5.802222222
UPAL	Audubon's Warbler	AUWA	2	HY	0	2013	Insectivore	Migratory	-5.802222222
UPAL	Audubon's Warbler	AUWA	2	HY	0	2013	Insectivore	Migratory	-5.802222222
UPAL	Audubon's Warbler	AUWA	2	HY	0	2013	Insectivore	Migratory	-5.802222222
UPAL	Audubon's Warbler	AUWA	6	AHY	0	2013	Insectivore	Migratory	-5.802222222
UPAL	Audubon's Warbler	AUWA	2	HY	0	2013	Insectivore	Migratory	-5.802222222
UPAL	Audubon's Warbler	AUWA	2	HY	0	2013	Insectivore	Migratory	-5.802222222
UPAL	Audubon's Warbler	AUWA	2	HY	0	2013	Insectivore	Migratory	-5.802222222
UPAL	Audubon's Warbler	AUWA	2	HY	0	2013	Insectivore	Migratory	-5.802222222
UPAL	Audubon's Warbler	AUWA	2	HY	0	2013	Insectivore	Migratory	-5.802222222
UPAL	Audubon's Warbler	AUWA	2	HY	0	2013	Insectivore	Migratory	-5.802222222
UPAL	Audubon's Warbler	AUWA	2	HY	0	2013	Insectivore	Migratory	-5.802222222
UPAL	Audubon's Warbler	AUWA	2	HY	0	2013	Insectivore	Migratory	-5.802222222
UPAL	Audubon's Warbler	AUWA	2	HY	0	2013	Insectivore	Migratory	-5.802222222
UPAL	Audubon's Warbler	AUWA	2	HY	0	2013	Insectivore	Migratory	-5.802222222
UPAL	Audubon's Warbler	AUWA	2	HY	1	2013	Insectivore	Migratory	-5.802222222
UPAL	Audubon's Warbler	AUWA	2	HY	0	2013	Insectivore	Migratory	-5.802222222
UPAL	Audubon's Warbler	AUWA	2	HY	0	2013	Insectivore	Migratory	-5.802222222
UPAL	Audubon's Warbler	AUWA	2	HY	0	2013	Insectivore	Migratory	-5.802222222
UPAL	Audubon's Warbler	AUWA	2	HY	0	2013	Insectivore	Migratory	-5.802222222
UPAL	Audubon's Warbler	AUWA	2	HY	0	2013	Insectivore	Migratory	-5.802222222
UPAL	Audubon's Warbler	AUWA	2	HY	0	2013	Insectivore	Migratory	-5.802222222
UPAL	Audubon's Warbler	AUWA	2	HY	0	2013	Insectivore	Migratory	-5.802222222
UPAL	Audubon's Warbler	AUWA	2	HY	0	2013	Insectivore	Migratory	-5.802222222
UPAL	Audubon's Warbler	AUWA	2	HY	0	2013	Insectivore	Migratory	-5.802222222
UPAL	Audubon's Warbler	AUWA	2	HY	0	2013	Insectivore	Migratory	-5.802222222
UPAL	Audubon's Warbler	AUWA	2	HY	0	2013	Insectivore	Migratory	-5.802222222
UPAL	Audubon's Warbler	AUWA	2	HY	0	2013	Insectivore	Migratory	-5.802222222
UPAL	Audubon's Warbler	AUWA	1	AHY	0	2013	Insectivore	Migratory	-5.802222222
UPAL	Audubon's Warbler	AUWA	2	HY	0	2013	Insectivore	Migratory	-5.802222222
UPAL	Audubon's Warbler	AUWA	2	HY	0	2013	Insectivore	Migratory	-5.802222222
UPAL	Audubon's Warbler	AUWA	2	HY	0	2013	Insectivore	Migratory	-5.802222222
UPAL	Audubon's Warbler	AUWA	2	HY	0	2013	Insectivore	Migratory	-5.802222222
UPAL	Audubon's Warbler	AUWA	2	HY	0	2013	Insectivore	Migratory	-5.802222222
UPAL	Audubon's Warbler	AUWA	2	HY	0	2013	Insectivore	Migratory	-5.802222222
UPAL	Audubon's Warbler	AUWA	2	HY	1	2013	Insectivore	Migratory	-5.802222222
UPAL	Audubon's Warbler	AUWA	2	HY	0	2013	Insectivore	Migratory	-5.802222222
UPAL	Audubon's Warbler	AUWA	2	HY	0	2013	Insectivore	Migratory	-5.802222222
UPAL	Audubon's Warbler	AUWA	2	HY	0	2013	Insectivore	Migratory	-5.802222222
UPAL	Audubon's Warbler	AUWA	2	HY	0	2013	Insectivore	Migratory	-5.802222222
UPAL	Audubon's Warbler	AUWA	2	HY	0	2013	Insectivore	Migratory	-5.802222222
UPAL	Audubon's Warbler	AUWA	2	HY	0	2013	Insectivore	Migratory	-5.802222222
UPAL	Audubon's Warbler	AUWA	2	HY	0	2013	Insectivore	Migratory	-5.802222222
UPAL	Audubon's Warbler	AUWA	2	HY	0	2013	Insectivore	Migratory	-5.802222222
UPAL	Audubon's Warbler	AUWA	2	HY	0	2013	Insectivore	Migratory	-5.802222222
UPAL	Audubon's Warbler	AUWA	2	HY	1	2013	Insectivore	Migratory	-5.802222222
UPAL	Audubon's Warbler	AUWA	2	HY	0	2013	Insectivore	Migratory	-5.802222222
UPAL	Audubon's Warbler	AUWA	2	HY	0	2013	Insectivore	Migratory	-5.802222222
UPAL	Audubon's Warbler	AUWA	2	HY	1	2013	Insectivore	Migratory	-5.802222222
UPAL	Audubon's Warbler	AUWA	2	HY	0	2013	Insectivore	Migratory	-5.802222222
UPAL	Audubon's Warbler	AUWA	2	HY	0	2013	Insectivore	Migratory	-5.802222222
UPAL	Audubon's Warbler	AUWA	2	HY	1	2013	Insectivore	Migratory	-5.802222222
UPAL	Audubon's Warbler	AUWA	2	HY	0	2013	Insectivore	Migratory	-5.802222222
UPAL	Audubon's Warbler	AUWA	2	HY	0	2013	Insectivore	Migratory	-5.802222222
UPAL	Audubon's Warbler	AUWA	2	HY	0	2013	Insectivore	Migratory	-5.802222222
UPAL	Audubon's Warbler	AUWA	2	HY	1	2013	Insectivore	Migratory	-5.802222222
UPAL	Audubon's Warbler	AUWA	2	HY	0	2013	Insectivore	Migratory	-5.802222222
UPAL	Audubon's Warbler	AUWA	2	HY	1	2013	Insectivore	Migratory	-5.802222222
UPAL	Audubon's Warbler	AUWA	2	HY	0	2013	Insectivore	Migratory	-5.802222222
UPAL	Audubon's Warbler	AUWA	2	HY	0	2013	Insectivore	Migratory	-5.802222222
UPAL	Audubon's Warbler	AUWA	2	HY	0	2013	Insectivore	Migratory	-5.802222222
UPAL	Audubon's Warbler	AUWA	2	HY	1	2013	Insectivore	Migratory	-5.802222222
UPAL	Audubon's Warbler	AUWA	2	HY	1	2013	Insectivore	Migratory	-5.802222222
UPAL	Audubon's Warbler	AUWA	2	HY	0	2013	Insectivore	Migratory	-5.802222222
UPAL	Audubon's Warbler	AUWA	2	HY	0	2013	Insectivore	Migratory	-5.802222222
UPAL	Audubon's Warbler	AUWA	2	HY	0	2013	Insectivore	Migratory	-5.802222222
UPAL	Audubon's Warbler	AUWA	2	HY	0	2013	Insectivore	Migratory	-5.802222222
UPAL	Audubon's Warbler	AUWA	2	HY	1	2013	Insectivore	Migratory	-5.802222222
UPAL	Audubon's Warbler	AUWA	2	HY	1	2013	Insectivore	Migratory	-5.802222222
UPAL	Audubon's Warbler	AUWA	1	AHY	1	2013	Insectivore	Migratory	-5.802222222
UPAL	Audubon's Warbler	AUWA	2	HY	0	2013	Insectivore	Migratory	-5.802222222
UPAL	Audubon's Warbler	AUWA	2	HY	1	2013	Insectivore	Migratory	-5.802222222
UPAL	Audubon's Warbler	AUWA	2	HY	0	2013	Insectivore	Migratory	-5.802222222
UPAL	Audubon's Warbler	AUWA	2	HY	1	2013	Insectivore	Migratory	-5.802222222
UPAL	Audubon's Warbler	AUWA	2	HY	0	2013	Insectivore	Migratory	-5.802222222
UPAL	Audubon's Warbler	AUWA	2	HY	0	2013	Insectivore	Migratory	-5.802222222
UPAL	Audubon's Warbler	AUWA	2	HY	0	2013	Insectivore	Migratory	-5.802222222
UPAL	Audubon's Warbler	AUWA	2	HY	0	2013	Insectivore	Migratory	-5.802222222
UPAL	Audubon's Warbler	AUWA	2	HY	0	2013	Insectivore	Migratory	-5.802222222
UPAL	Audubon's Warbler	AUWA	2	HY	0	2013	Insectivore	Migratory	-5.802222222
UPAL	Audubon's Warbler	AUWA	2	HY	0	2013	Insectivore	Migratory	-5.802222222
UPAL	Audubon's Warbler	AUWA	2	HY	0	2013	Insectivore	Migratory	-5.802222222
UPAL	Audubon's Warbler	AUWA	2	HY	0	2013	Insectivore	Migratory	-5.802222222
UPAL	Audubon's Warbler	AUWA	2	HY	1	2013	Insectivore	Migratory	-5.802222222
UPAL	Audubon's Warbler	AUWA	2	HY	1	2013	Insectivore	Migratory	-5.802222222
UPAL	Audubon's Warbler	AUWA	2	HY	0	2013	Insectivore	Migratory	-5.802222222
UPAL	Audubon's Warbler	AUWA	1	AHY	0	2013	Insectivore	Migratory	-5.802222222
UPAL	Audubon's Warbler	AUWA	2	HY	0	2013	Insectivore	Migratory	-5.802222222
UPAL	Audubon's Warbler	AUWA	2	HY	0	2013	Insectivore	Migratory	-5.802222222
UPAL	Audubon's Warbler	AUWA	2	HY	0	2013	Insectivore	Migratory	-5.802222222
UPAL	Audubon's Warbler	AUWA	2	HY	0	2013	Insectivore	Migratory	-5.802222222
UPAL	Audubon's Warbler	AUWA	2	HY	0	2013	Insectivore	Migratory	-5.802222222
UPAL	Audubon's Warbler	AUWA	2	HY	0	2013	Insectivore	Migratory	-5.802222222
UPAL	Audubon's Warbler	AUWA	2	HY	0	2013	Insectivore	Migratory	-5.802222222
UPAL	Audubon's Warbler	AUWA	2	HY	0	2013	Insectivore	Migratory	-5.802222222
UPAL	Audubon's Warbler	AUWA	2	HY	0	2013	Insectivore	Migratory	-5.802222222
UPAL	Audubon's Warbler	AUWA	2	HY	0	2013	Insectivore	Migratory	-5.802222222
UPAL	Audubon's Warbler	AUWA	2	HY	0	2013	Insectivore	Migratory	-5.802222222
UPAL	Audubon's Warbler	AUWA	2	HY	0	2013	Insectivore	Migratory	-5.802222222
UPAL	Audubon's Warbler	AUWA	2	HY	0	2013	Insectivore	Migratory	-5.802222222
UPAL	Audubon's Warbler	AUWA	1	AHY	0	2013	Insectivore	Migratory	-5.802222222
UPAL	Audubon's Warbler	AUWA	2	HY	0	2013	Insectivore	Migratory	-5.802222222
UPAL	Audubon's Warbler	AUWA	2	HY	0	2013	Insectivore	Migratory	-5.802222222
UPAL	Audubon's Warbler	AUWA	2	HY	0	2013	Insectivore	Migratory	-5.802222222
UPAL	Audubon's Warbler	AUWA	1	AHY	0	2013	Insectivore	Migratory	-5.802222222
UPAL	Audubon's Warbler	AUWA	2	HY	0	2013	Insectivore	Migratory	-5.802222222
UPAL	Audubon's Warbler	AUWA	2	HY	0	2013	Insectivore	Migratory	-5.802222222
UPAL	Audubon's Warbler	AUWA	2	HY	0	2013	Insectivore	Migratory	-5.802222222
UPAL	Audubon's Warbler	AUWA	2	HY	0	2013	Insectivore	Migratory	-5.802222222
UPAL	Audubon's Warbler	AUWA	2	HY	0	2013	Insectivore	Migratory	-5.802222222
UPAL	Audubon's Warbler	AUWA	2	HY	0	2013	Insectivore	Migratory	-5.802222222
UPAL	Audubon's Warbler	AUWA	1	AHY	0	2013	Insectivore	Migratory	-5.802222222
UPAL	Audubon's Warbler	AUWA	2	HY	0	2013	Insectivore	Migratory	-5.802222222
UPAL	Audubon's Warbler	AUWA	2	HY	0	2013	Insectivore	Migratory	-5.802222222
UPAL	Audubon's Warbler	AUWA	2	HY	1	2013	Insectivore	Migratory	-5.802222222
UPAL	Audubon's Warbler	AUWA	2	HY	0	2013	Insectivore	Migratory	-5.802222222
UPAL	Audubon's Warbler	AUWA	2	HY	0	2013	Insectivore	Migratory	-5.802222222
UPAL	Audubon's Warbler	AUWA	2	HY	0	2013	Insectivore	Migratory	-5.802222222
UPAL	Audubon's Warbler	AUWA	1	AHY	0	2013	Insectivore	Migratory	-5.802222222
UPAL	Audubon's Warbler	AUWA	2	HY	0	2013	Insectivore	Migratory	-5.802222222
UPAL	Audubon's Warbler	AUWA	2	HY	0	2013	Insectivore	Migratory	-5.802222222
UPAL	Audubon's Warbler	AUWA	2	HY	0	2013	Insectivore	Migratory	-5.802222222
UPAL	Audubon's Warbler	AUWA	1	AHY	1	2013	Insectivore	Migratory	-5.802222222
UPAL	Audubon's Warbler	AUWA	2	HY	1	2013	Insectivore	Migratory	-5.802222222
UPAL	Audubon's Warbler	AUWA	2	HY	0	2013	Insectivore	Migratory	-5.802222222
UPAL	Audubon's Warbler	AUWA	2	HY	0	2013	Insectivore	Migratory	-5.802222222
UPAL	Audubon's Warbler	AUWA	2	HY	0	2013	Insectivore	Migratory	-5.802222222
UPAL	Audubon's Warbler	AUWA	1	AHY	0	2013	Insectivore	Migratory	-5.802222222
UPAL	Audubon's Warbler	AUWA	2	HY	1	2013	Insectivore	Migratory	-5.802222222
UPAL	Audubon's Warbler	AUWA	2	HY	0	2013	Insectivore	Migratory	-5.802222222
UPAL	Audubon's Warbler	AUWA	2	HY	0	2013	Insectivore	Migratory	-5.802222222
UPAL	Audubon's Warbler	AUWA	2	HY	0	2013	Insectivore	Migratory	-5.802222222
UPAL	Audubon's Warbler	AUWA	2	HY	0	2013	Insectivore	Migratory	-5.802222222
UPAL	Audubon's Warbler	AUWA	2	HY	0	2013	Insectivore	Migratory	-5.802222222
UPAL	Audubon's Warbler	AUWA	2	HY	0	2013	Insectivore	Migratory	-5.802222222
UPAL	Audubon's Warbler	AUWA	2	HY	1	2013	Insectivore	Migratory	-5.802222222
UPAL	Audubon's Warbler	AUWA	2	HY	0	2013	Insectivore	Migratory	-5.802222222
UPAL	Audubon's Warbler	AUWA	1	AHY	1	2013	Insectivore	Migratory	-5.802222222
UPAL	Audubon's Warbler	AUWA	2	HY	0	2013	Insectivore	Migratory	-5.802222222
UPAL	Audubon's Warbler	AUWA	2	HY	0	2013	Insectivore	Migratory	-5.802222222
UPAL	Audubon's Warbler	AUWA	2	HY	0	2013	Insectivore	Migratory	-5.802222222
UPAL	Audubon's Warbler	AUWA	1	AHY	1	2013	Insectivore	Migratory	-5.802222222
UPAL	Audubon's Warbler	AUWA	2	HY	0	2013	Insectivore	Migratory	-5.802222222
UPAL	Audubon's Warbler	AUWA	2	HY	1	2013	Insectivore	Migratory	-5.802222222
UPAL	Audubon's Warbler	AUWA	2	HY	0	2013	Insectivore	Migratory	-5.802222222
UPAL	Audubon's Warbler	AUWA	2	HY	0	2013	Insectivore	Migratory	-5.802222222
UPAL	Audubon's Warbler	AUWA	2	HY	0	2013	Insectivore	Migratory	-5.802222222
UPAL	Audubon's Warbler	AUWA	2	HY	0	2013	Insectivore	Migratory	-5.802222222
UPAL	Audubon's Warbler	AUWA	2	HY	0	2013	Insectivore	Migratory	-5.802222222
UPAL	Audubon's Warbler	AUWA	1	AHY	0	2013	Insectivore	Migratory	-5.802222222
UPAL	Audubon's Warbler	AUWA	1	AHY	0	2013	Insectivore	Migratory	-5.802222222
UPAL	Audubon's Warbler	AUWA	2	HY	1	2013	Insectivore	Migratory	-5.802222222
UPAL	Audubon's Warbler	AUWA	2	HY	1	2013	Insectivore	Migratory	-5.802222222
UPAL	Audubon's Warbler	AUWA	1	AHY	1	2013	Insectivore	Migratory	-5.802222222
UPAL	Audubon's Warbler	AUWA	2	HY	0	2013	Insectivore	Migratory	-5.802222222
UPAL	Audubon's Warbler	AUWA	1	AHY	0	2013	Insectivore	Migratory	-5.802222222
UPAL	Audubon's Warbler	AUWA	1	AHY	1	2013	Insectivore	Migratory	-5.802222222
UPAL	Audubon's Warbler	AUWA	1	AHY	1	2013	Insectivore	Migratory	-5.802222222
UPAL	Audubon's Warbler	AUWA	2	HY	1	2013	Insectivore	Migratory	-5.802222222
UPAL	Audubon's Warbler	AUWA	1	AHY	1	2013	Insectivore	Migratory	-5.802222222
UPAL	Audubon's Warbler	AUWA	2	HY	0	2013	Insectivore	Migratory	-5.802222222
UPAL	Audubon's Warbler	AUWA	2	HY	0	2013	Insectivore	Migratory	-5.802222222
UPAL	Audubon's Warbler	AUWA	2	HY	0	2014	Insectivore	Migratory	-2.362222222
UPAL	Audubon's Warbler	AUWA	2	HY	0	2014	Insectivore	Migratory	-2.362222222
UPAL	Audubon's Warbler	AUWA	2	HY	0	2014	Insectivore	Migratory	-2.362222222
UPAL	Audubon's Warbler	AUWA	2	HY	0	2014	Insectivore	Migratory	-2.362222222
UPAL	Audubon's Warbler	AUWA	2	HY	0	2014	Insectivore	Migratory	-2.362222222
UPAL	Audubon's Warbler	AUWA	2	HY	0	2014	Insectivore	Migratory	-2.362222222
UPAL	Audubon's Warbler	AUWA	2	HY	0	2014	Insectivore	Migratory	-2.362222222
UPAL	Audubon's Warbler	AUWA	2	HY	0	2014	Insectivore	Migratory	-2.362222222
UPAL	Audubon's Warbler	AUWA	2	HY	0	2014	Insectivore	Migratory	-2.362222222
UPAL	Audubon's Warbler	AUWA	2	HY	0	2014	Insectivore	Migratory	-2.362222222
UPAL	Audubon's Warbler	AUWA	1	AHY	0	2014	Insectivore	Migratory	-2.362222222
UPAL	Audubon's Warbler	AUWA	2	HY	0	2014	Insectivore	Migratory	-2.362222222
UPAL	Audubon's Warbler	AUWA	2	HY	0	2014	Insectivore	Migratory	-2.362222222
UPAL	Audubon's Warbler	AUWA	2	HY	1	2014	Insectivore	Migratory	-2.362222222
UPAL	Audubon's Warbler	AUWA	2	HY	0	2014	Insectivore	Migratory	-2.362222222
UPAL	Audubon's Warbler	AUWA	2	HY	0	2014	Insectivore	Migratory	-2.362222222
UPAL	Audubon's Warbler	AUWA	2	HY	0	2014	Insectivore	Migratory	-2.362222222
UPAL	Audubon's Warbler	AUWA	2	HY	0	2014	Insectivore	Migratory	-2.362222222
UPAL	Audubon's Warbler	AUWA	2	HY	0	2014	Insectivore	Migratory	-2.362222222
UPAL	Audubon's Warbler	AUWA	2	HY	0	2014	Insectivore	Migratory	-2.362222222
UPAL	Audubon's Warbler	AUWA	2	HY	1	2014	Insectivore	Migratory	-2.362222222
UPAL	Audubon's Warbler	AUWA	2	HY	0	2014	Insectivore	Migratory	-2.362222222
UPAL	Audubon's Warbler	AUWA	1	AHY	0	2014	Insectivore	Migratory	-2.362222222
UPAL	Audubon's Warbler	AUWA	2	HY	1	2014	Insectivore	Migratory	-2.362222222
UPAL	Audubon's Warbler	AUWA	2	HY	0	2014	Insectivore	Migratory	-2.362222222
UPAL	Audubon's Warbler	AUWA	2	HY	1	2014	Insectivore	Migratory	-2.362222222
UPAL	Audubon's Warbler	AUWA	2	HY	0	2014	Insectivore	Migratory	-2.362222222
UPAL	Audubon's Warbler	AUWA	2	HY	1	2014	Insectivore	Migratory	-2.362222222
UPAL	Audubon's Warbler	AUWA	1	AHY	1	2014	Insectivore	Migratory	-2.362222222
UPAL	Audubon's Warbler	AUWA	2	HY	1	2014	Insectivore	Migratory	-2.362222222
UPAL	Audubon's Warbler	AUWA	6	AHY	0	2014	Insectivore	Migratory	-2.362222222
UPAL	Audubon's Warbler	AUWA	2	HY	0	2014	Insectivore	Migratory	-2.362222222
UPAL	Audubon's Warbler	AUWA	2	HY	0	2014	Insectivore	Migratory	-2.362222222
UPAL	Audubon's Warbler	AUWA	2	HY	0	2014	Insectivore	Migratory	-2.362222222
UPAL	Audubon's Warbler	AUWA	1	AHY	0	2014	Insectivore	Migratory	-2.362222222
UPAL	Audubon's Warbler	AUWA	2	HY	0	2014	Insectivore	Migratory	-2.362222222
UPAL	Audubon's Warbler	AUWA	2	HY	0	2014	Insectivore	Migratory	-2.362222222
UPAL	Audubon's Warbler	AUWA	2	HY	0	2014	Insectivore	Migratory	-2.362222222
UPAL	Audubon's Warbler	AUWA	2	HY	0	2014	Insectivore	Migratory	-2.362222222
UPAL	Audubon's Warbler	AUWA	2	HY	0	2014	Insectivore	Migratory	-2.362222222
UPAL	Audubon's Warbler	AUWA	2	HY	0	2014	Insectivore	Migratory	-2.362222222
UPAL	Audubon's Warbler	AUWA	2	HY	0	2014	Insectivore	Migratory	-2.362222222
UPAL	Audubon's Warbler	AUWA	2	HY	0	2014	Insectivore	Migratory	-2.362222222
UPAL	Audubon's Warbler	AUWA	2	HY	0	2014	Insectivore	Migratory	-2.362222222
UPAL	Audubon's Warbler	AUWA	2	HY	0	2014	Insectivore	Migratory	-2.362222222
UPAL	Audubon's Warbler	AUWA	2	HY	0	2014	Insectivore	Migratory	-2.362222222
UPAL	Audubon's Warbler	AUWA	2	HY	0	2014	Insectivore	Migratory	-2.362222222
UPAL	Audubon's Warbler	AUWA	2	HY	0	2014	Insectivore	Migratory	-2.362222222
UPAL	Audubon's Warbler	AUWA	2	HY	0	2014	Insectivore	Migratory	-2.362222222
UPAL	Audubon's Warbler	AUWA	2	HY	0	2014	Insectivore	Migratory	-2.362222222
UPAL	Audubon's Warbler	AUWA	6	AHY	0	2014	Insectivore	Migratory	-2.362222222
UPAL	Audubon's Warbler	AUWA	2	HY	0	2014	Insectivore	Migratory	-2.362222222
UPAL	Audubon's Warbler	AUWA	6	AHY	0	2014	Insectivore	Migratory	-2.362222222
UPAL	Audubon's Warbler	AUWA	5	AHY	0	2014	Insectivore	Migratory	-2.362222222
UPAL	Audubon's Warbler	AUWA	2	HY	1	2014	Insectivore	Migratory	-2.362222222
UPAL	Audubon's Warbler	AUWA	2	HY	0	2014	Insectivore	Migratory	-2.362222222
UPAL	Audubon's Warbler	AUWA	2	HY	0	2014	Insectivore	Migratory	-2.362222222
UPAL	Audubon's Warbler	AUWA	2	HY	0	2014	Insectivore	Migratory	-2.362222222
UPAL	Audubon's Warbler	AUWA	2	HY	0	2014	Insectivore	Migratory	-2.362222222
UPAL	Audubon's Warbler	AUWA	2	HY	0	2014	Insectivore	Migratory	-2.362222222
UPAL	Audubon's Warbler	AUWA	2	HY	0	2014	Insectivore	Migratory	-2.362222222
UPAL	Audubon's Warbler	AUWA	2	HY	0	2014	Insectivore	Migratory	-2.362222222
UPAL	Audubon's Warbler	AUWA	2	HY	0	2014	Insectivore	Migratory	-2.362222222
UPAL	Audubon's Warbler	AUWA	2	HY	0	2014	Insectivore	Migratory	-2.362222222
UPAL	Audubon's Warbler	AUWA	2	HY	0	2014	Insectivore	Migratory	-2.362222222
UPAL	Audubon's Warbler	AUWA	2	HY	0	2014	Insectivore	Migratory	-2.362222222
UPAL	Audubon's Warbler	AUWA	2	HY	0	2014	Insectivore	Migratory	-2.362222222
UPAL	Audubon's Warbler	AUWA	2	HY	0	2014	Insectivore	Migratory	-2.362222222
UPAL	Audubon's Warbler	AUWA	2	HY	0	2014	Insectivore	Migratory	-2.362222222
UPAL	Audubon's Warbler	AUWA	2	HY	0	2014	Insectivore	Migratory	-2.362222222
UPAL	Audubon's Warbler	AUWA	2	HY	0	2014	Insectivore	Migratory	-2.362222222
UPAL	Audubon's Warbler	AUWA	2	HY	0	2014	Insectivore	Migratory	-2.362222222
UPAL	Audubon's Warbler	AUWA	2	HY	0	2014	Insectivore	Migratory	-2.362222222
UPAL	Audubon's Warbler	AUWA	2	HY	0	2014	Insectivore	Migratory	-2.362222222
UPAL	Audubon's Warbler	AUWA	2	HY	0	2014	Insectivore	Migratory	-2.362222222
UPAL	Audubon's Warbler	AUWA	2	HY	0	2014	Insectivore	Migratory	-2.362222222
UPAL	Audubon's Warbler	AUWA	2	HY	0	2014	Insectivore	Migratory	-2.362222222
UPAL	Audubon's Warbler	AUWA	2	HY	0	2014	Insectivore	Migratory	-2.362222222
UPAL	Audubon's Warbler	AUWA	2	HY	0	2014	Insectivore	Migratory	-2.362222222
UPAL	Audubon's Warbler	AUWA	2	HY	0	2014	Insectivore	Migratory	-2.362222222
UPAL	Audubon's Warbler	AUWA	2	HY	0	2014	Insectivore	Migratory	-2.362222222
UPAL	Audubon's Warbler	AUWA	2	HY	0	2014	Insectivore	Migratory	-2.362222222
UPAL	Audubon's Warbler	AUWA	2	HY	0	2014	Insectivore	Migratory	-2.362222222
UPAL	Audubon's Warbler	AUWA	2	HY	0	2014	Insectivore	Migratory	-2.362222222
UPAL	Audubon's Warbler	AUWA	2	HY	0	2014	Insectivore	Migratory	-2.362222222
UPAL	Audubon's Warbler	AUWA	2	HY	0	2014	Insectivore	Migratory	-2.362222222
UPAL	Audubon's Warbler	AUWA	2	HY	0	2014	Insectivore	Migratory	-2.362222222
UPAL	Audubon's Warbler	AUWA	2	HY	0	2014	Insectivore	Migratory	-2.362222222
UPAL	Audubon's Warbler	AUWA	2	HY	0	2014	Insectivore	Migratory	-2.362222222
UPAL	Audubon's Warbler	AUWA	1	AHY	0	2014	Insectivore	Migratory	-2.362222222
UPAL	Audubon's Warbler	AUWA	2	HY	0	2014	Insectivore	Migratory	-2.362222222
UPAL	Audubon's Warbler	AUWA	2	HY	0	2014	Insectivore	Migratory	-2.362222222
UPAL	Audubon's Warbler	AUWA	1	AHY	0	2014	Insectivore	Migratory	-2.362222222
UPAL	Audubon's Warbler	AUWA	1	AHY	0	2014	Insectivore	Migratory	-2.362222222
UPAL	Audubon's Warbler	AUWA	2	HY	0	2014	Insectivore	Migratory	-2.362222222
UPAL	Audubon's Warbler	AUWA	2	HY	0	2014	Insectivore	Migratory	-2.362222222
UPAL	Audubon's Warbler	AUWA	2	HY	0	2014	Insectivore	Migratory	-2.362222222
UPAL	Audubon's Warbler	AUWA	2	HY	0	2014	Insectivore	Migratory	-2.362222222
UPAL	Audubon's Warbler	AUWA	2	HY	0	2014	Insectivore	Migratory	-2.362222222
UPAL	Audubon's Warbler	AUWA	2	HY	0	2014	Insectivore	Migratory	-2.362222222
UPAL	Audubon's Warbler	AUWA	2	HY	0	2014	Insectivore	Migratory	-2.362222222
UPAL	Audubon's Warbler	AUWA	2	HY	0	2014	Insectivore	Migratory	-2.362222222
UPAL	Audubon's Warbler	AUWA	2	HY	0	2014	Insectivore	Migratory	-2.362222222
UPAL	Audubon's Warbler	AUWA	1	AHY	0	2014	Insectivore	Migratory	-2.362222222
UPAL	Audubon's Warbler	AUWA	2	HY	0	2014	Insectivore	Migratory	-2.362222222
UPAL	Audubon's Warbler	AUWA	2	HY	0	2014	Insectivore	Migratory	-2.362222222
UPAL	Audubon's Warbler	AUWA	2	HY	0	2014	Insectivore	Migratory	-2.362222222
UPAL	Audubon's Warbler	AUWA	2	HY	0	2014	Insectivore	Migratory	-2.362222222
UPAL	Audubon's Warbler	AUWA	2	HY	0	2014	Insectivore	Migratory	-2.362222222
UPAL	Audubon's Warbler	AUWA	1	AHY	0	2014	Insectivore	Migratory	-2.362222222
UPAL	Audubon's Warbler	AUWA	2	HY	0	2014	Insectivore	Migratory	-2.362222222
UPAL	Audubon's Warbler	AUWA	2	HY	0	2014	Insectivore	Migratory	-2.362222222
UPAL	Audubon's Warbler	AUWA	2	HY	0	2014	Insectivore	Migratory	-2.362222222
UPAL	Audubon's Warbler	AUWA	2	HY	0	2014	Insectivore	Migratory	-2.362222222
UPAL	Audubon's Warbler	AUWA	2	HY	0	2014	Insectivore	Migratory	-2.362222222
UPAL	Audubon's Warbler	AUWA	2	HY	1	2014	Insectivore	Migratory	-2.362222222
UPAL	Audubon's Warbler	AUWA	2	HY	0	2014	Insectivore	Migratory	-2.362222222
UPAL	Audubon's Warbler	AUWA	2	HY	0	2014	Insectivore	Migratory	-2.362222222
UPAL	Audubon's Warbler	AUWA	2	HY	0	2014	Insectivore	Migratory	-2.362222222
UPAL	Audubon's Warbler	AUWA	2	HY	0	2014	Insectivore	Migratory	-2.362222222
UPAL	Audubon's Warbler	AUWA	2	HY	0	2014	Insectivore	Migratory	-2.362222222
UPAL	Audubon's Warbler	AUWA	2	HY	0	2014	Insectivore	Migratory	-2.362222222
UPAL	Audubon's Warbler	AUWA	1	AHY	0	2014	Insectivore	Migratory	-2.362222222
UPAL	Audubon's Warbler	AUWA	2	HY	0	2014	Insectivore	Migratory	-2.362222222
UPAL	Audubon's Warbler	AUWA	2	HY	0	2014	Insectivore	Migratory	-2.362222222
UPAL	Audubon's Warbler	AUWA	2	HY	1	2014	Insectivore	Migratory	-2.362222222
UPAL	Audubon's Warbler	AUWA	2	HY	0	2014	Insectivore	Migratory	-2.362222222
UPAL	Audubon's Warbler	AUWA	2	HY	1	2014	Insectivore	Migratory	-2.362222222
UPAL	Audubon's Warbler	AUWA	2	HY	0	2014	Insectivore	Migratory	-2.362222222
UPAL	Audubon's Warbler	AUWA	2	HY	0	2014	Insectivore	Migratory	-2.362222222
UPAL	Audubon's Warbler	AUWA	2	HY	0	2014	Insectivore	Migratory	-2.362222222
UPAL	Audubon's Warbler	AUWA	2	HY	1	2014	Insectivore	Migratory	-2.362222222
UPAL	Audubon's Warbler	AUWA	1	AHY	0	2014	Insectivore	Migratory	-2.362222222
UPAL	Audubon's Warbler	AUWA	2	HY	1	2014	Insectivore	Migratory	-2.362222222
UPAL	Audubon's Warbler	AUWA	2	HY	0	2014	Insectivore	Migratory	-2.362222222
UPAL	Audubon's Warbler	AUWA	2	HY	1	2014	Insectivore	Migratory	-2.362222222
UPAL	Audubon's Warbler	AUWA	2	HY	0	2014	Insectivore	Migratory	-2.362222222
UPAL	Audubon's Warbler	AUWA	2	HY	1	2014	Insectivore	Migratory	-2.362222222
UPAL	Audubon's Warbler	AUWA	2	HY	1	2014	Insectivore	Migratory	-2.362222222
UPAL	Audubon's Warbler	AUWA	2	HY	0	2014	Insectivore	Migratory	-2.362222222
UPAL	Audubon's Warbler	AUWA	1	AHY	0	2014	Insectivore	Migratory	-2.362222222
UPAL	Audubon's Warbler	AUWA	1	AHY	1	2014	Insectivore	Migratory	-2.362222222
UPAL	Audubon's Warbler	AUWA	2	HY	0	2014	Insectivore	Migratory	-2.362222222
UPAL	Audubon's Warbler	AUWA	2	HY	0	2014	Insectivore	Migratory	-2.362222222
UPAL	Audubon's Warbler	AUWA	1	AHY	0	2014	Insectivore	Migratory	-2.362222222
UPAL	Audubon's Warbler	AUWA	2	HY	1	2014	Insectivore	Migratory	-2.362222222
UPAL	Audubon's Warbler	AUWA	2	HY	0	2014	Insectivore	Migratory	-2.362222222
UPAL	Audubon's Warbler	AUWA	1	AHY	1	2014	Insectivore	Migratory	-2.362222222
UPAL	Audubon's Warbler	AUWA	2	HY	1	2014	Insectivore	Migratory	-2.362222222
UPAL	Audubon's Warbler	AUWA	1	AHY	1	2014	Insectivore	Migratory	-2.362222222
UPAL	Audubon's Warbler	AUWA	2	HY	0	2014	Insectivore	Migratory	-2.362222222
UPAL	Audubon's Warbler	AUWA	2	HY	1	2014	Insectivore	Migratory	-2.362222222
UPAL	Audubon's Warbler	AUWA	2	HY	0	2014	Insectivore	Migratory	-2.362222222
UPAL	Audubon's Warbler	AUWA	2	HY	0	2014	Insectivore	Migratory	-2.362222222
UPAL	Audubon's Warbler	AUWA	2	HY	0	2014	Insectivore	Migratory	-2.362222222
UPAL	Audubon's Warbler	AUWA	1	AHY	0	2014	Insectivore	Migratory	-2.362222222
UPAL	Audubon's Warbler	AUWA	2	HY	0	2014	Insectivore	Migratory	-2.362222222
UPAL	Audubon's Warbler	AUWA	2	HY	1	2014	Insectivore	Migratory	-2.362222222
UPAL	Audubon's Warbler	AUWA	2	HY	0	2014	Insectivore	Migratory	-2.362222222
UPAL	Audubon's Warbler	AUWA	1	AHY	0	2014	Insectivore	Migratory	-2.362222222
UPAL	Audubon's Warbler	AUWA	2	HY	0	2014	Insectivore	Migratory	-2.362222222
UPAL	Audubon's Warbler	AUWA	2	HY	0	2014	Insectivore	Migratory	-2.362222222
UPAL	Audubon's Warbler	AUWA	1	AHY	0	2014	Insectivore	Migratory	-2.362222222
UPAL	Audubon's Warbler	AUWA	2	HY	0	2014	Insectivore	Migratory	-2.362222222
UPAL	Audubon's Warbler	AUWA	2	HY	0	2014	Insectivore	Migratory	-2.362222222
UPAL	Audubon's Warbler	AUWA	2	HY	0	2014	Insectivore	Migratory	-2.362222222
UPAL	Audubon's Warbler	AUWA	2	HY	0	2014	Insectivore	Migratory	-2.362222222
UPAL	Audubon's Warbler	AUWA	2	HY	0	2014	Insectivore	Migratory	-2.362222222
UPAL	Audubon's Warbler	AUWA	2	HY	0	2014	Insectivore	Migratory	-2.362222222
UPAL	Audubon's Warbler	AUWA	2	HY	0	2014	Insectivore	Migratory	-2.362222222
UPAL	Audubon's Warbler	AUWA	2	HY	0	2014	Insectivore	Migratory	-2.362222222
UPAL	Audubon's Warbler	AUWA	2	HY	0	2014	Insectivore	Migratory	-2.362222222
UPAL	Audubon's Warbler	AUWA	2	HY	0	2014	Insectivore	Migratory	-2.362222222
UPAL	Audubon's Warbler	AUWA	1	AHY	0	2014	Insectivore	Migratory	-2.362222222
UPAL	Audubon's Warbler	AUWA	2	HY	0	2014	Insectivore	Migratory	-2.362222222
UPAL	Audubon's Warbler	AUWA	2	HY	1	2014	Insectivore	Migratory	-2.362222222
UPAL	Audubon's Warbler	AUWA	2	HY	0	2014	Insectivore	Migratory	-2.362222222
UPAL	Audubon's Warbler	AUWA	2	HY	0	2014	Insectivore	Migratory	-2.362222222
UPAL	Audubon's Warbler	AUWA	2	HY	0	2014	Insectivore	Migratory	-2.362222222
UPAL	Audubon's Warbler	AUWA	2	HY	0	2014	Insectivore	Migratory	-2.362222222
UPAL	Audubon's Warbler	AUWA	1	AHY	0	2014	Insectivore	Migratory	-2.362222222
UPAL	Audubon's Warbler	AUWA	2	HY	1	2014	Insectivore	Migratory	-2.362222222
UPAL	Audubon's Warbler	AUWA	2	HY	0	2014	Insectivore	Migratory	-2.362222222
UPAL	Audubon's Warbler	AUWA	2	HY	0	2014	Insectivore	Migratory	-2.362222222
UPAL	Audubon's Warbler	AUWA	2	HY	0	2014	Insectivore	Migratory	-2.362222222
UPAL	Audubon's Warbler	AUWA	1	AHY	0	2014	Insectivore	Migratory	-2.362222222
UPAL	Audubon's Warbler	AUWA	2	HY	0	2014	Insectivore	Migratory	-2.362222222
UPAL	Audubon's Warbler	AUWA	1	AHY	0	2014	Insectivore	Migratory	-2.362222222
UPAL	Audubon's Warbler	AUWA	2	HY	1	2014	Insectivore	Migratory	-2.362222222
UPAL	Audubon's Warbler	AUWA	2	HY	0	2014	Insectivore	Migratory	-2.362222222
UPAL	Audubon's Warbler	AUWA	2	HY	0	2014	Insectivore	Migratory	-2.362222222
UPAL	Audubon's Warbler	AUWA	1	AHY	0	2014	Insectivore	Migratory	-2.362222222
UPAL	Audubon's Warbler	AUWA	2	HY	0	2014	Insectivore	Migratory	-2.362222222
UPAL	Audubon's Warbler	AUWA	2	HY	0	2014	Insectivore	Migratory	-2.362222222
UPAL	Audubon's Warbler	AUWA	2	HY	0	2014	Insectivore	Migratory	-2.362222222
UPAL	Audubon's Warbler	AUWA	2	HY	0	2014	Insectivore	Migratory	-2.362222222
UPAL	Audubon's Warbler	AUWA	2	HY	0	2014	Insectivore	Migratory	-2.362222222
UPAL	Audubon's Warbler	AUWA	2	HY	0	2014	Insectivore	Migratory	-2.362222222
UPAL	Audubon's Warbler	AUWA	2	HY	0	2014	Insectivore	Migratory	-2.362222222
UPAL	Audubon's Warbler	AUWA	2	HY	0	2014	Insectivore	Migratory	-2.362222222
UPAL	Audubon's Warbler	AUWA	2	HY	0	2014	Insectivore	Migratory	-2.362222222
UPAL	Audubon's Warbler	AUWA	2	HY	0	2014	Insectivore	Migratory	-2.362222222
UPAL	Audubon's Warbler	AUWA	1	AHY	1	2014	Insectivore	Migratory	-2.362222222
UPAL	Audubon's Warbler	AUWA	2	HY	0	2014	Insectivore	Migratory	-2.362222222
UPAL	Audubon's Warbler	AUWA	1	AHY	0	2014	Insectivore	Migratory	-2.362222222
UPAL	Audubon's Warbler	AUWA	2	HY	1	2014	Insectivore	Migratory	-2.362222222
UPAL	Audubon's Warbler	AUWA	2	HY	1	2014	Insectivore	Migratory	-2.362222222
UPAL	Audubon's Warbler	AUWA	2	HY	0	2014	Insectivore	Migratory	-2.362222222
UPAL	Audubon's Warbler	AUWA	2	HY	0	2014	Insectivore	Migratory	-2.362222222
UPAL	Audubon's Warbler	AUWA	2	HY	1	2014	Insectivore	Migratory	-2.362222222
UPAL	Audubon's Warbler	AUWA	2	HY	1	2014	Insectivore	Migratory	-2.362222222
UPAL	Audubon's Warbler	AUWA	2	HY	1	2014	Insectivore	Migratory	-2.362222222
UPAL	Audubon's Warbler	AUWA	2	HY	1	2014	Insectivore	Migratory	-2.362222222
UPAL	Audubon's Warbler	AUWA	1	AHY	0	2014	Insectivore	Migratory	-2.362222222
UPAL	Audubon's Warbler	AUWA	2	HY	1	2014	Insectivore	Migratory	-2.362222222
UPAL	Audubon's Warbler	AUWA	2	HY	0	2014	Insectivore	Migratory	-2.362222222
UPAL	Audubon's Warbler	AUWA	2	HY	1	2014	Insectivore	Migratory	-2.362222222
UPAL	Audubon's Warbler	AUWA	2	HY	1	2014	Insectivore	Migratory	-2.362222222
UPAL	Audubon's Warbler	AUWA	2	HY	1	2014	Insectivore	Migratory	-2.362222222
UPAL	Audubon's Warbler	AUWA	2	HY	0	2014	Insectivore	Migratory	-2.362222222
UPAL	Audubon's Warbler	AUWA	2	HY	1	2014	Insectivore	Migratory	-2.362222222
UPAL	Audubon's Warbler	AUWA	2	HY	1	2014	Insectivore	Migratory	-2.362222222
UPAL	Audubon's Warbler	AUWA	2	HY	0	2014	Insectivore	Migratory	-2.362222222
UPAL	Audubon's Warbler	AUWA	1	AHY	0	2014	Insectivore	Migratory	-2.362222222
UPAL	Audubon's Warbler	AUWA	2	HY	1	2014	Insectivore	Migratory	-2.362222222
UPAL	Audubon's Warbler	AUWA	1	AHY	0	2014	Insectivore	Migratory	-2.362222222
UPAL	Audubon's Warbler	AUWA	2	HY	0	2014	Insectivore	Migratory	-2.362222222
UPAL	Audubon's Warbler	AUWA	2	HY	1	2014	Insectivore	Migratory	-2.362222222
UPAL	Audubon's Warbler	AUWA	2	HY	0	2014	Insectivore	Migratory	-2.362222222
UPAL	Audubon's Warbler	AUWA	2	HY	1	2014	Insectivore	Migratory	-2.362222222
UPAL	Audubon's Warbler	AUWA	1	AHY	1	2014	Insectivore	Migratory	-2.362222222
UPAL	Audubon's Warbler	AUWA	2	HY	0	2014	Insectivore	Migratory	-2.362222222
UPAL	Audubon's Warbler	AUWA	2	HY	1	2014	Insectivore	Migratory	-2.362222222
UPAL	Audubon's Warbler	AUWA	2	HY	0	2014	Insectivore	Migratory	-2.362222222
UPAL	Audubon's Warbler	AUWA	1	AHY	0	2014	Insectivore	Migratory	-2.362222222
UPAL	Audubon's Warbler	AUWA	2	HY	1	2014	Insectivore	Migratory	-2.362222222
UPAL	Audubon's Warbler	AUWA	2	HY	0	2014	Insectivore	Migratory	-2.362222222
UPAL	Audubon's Warbler	AUWA	2	HY	0	2014	Insectivore	Migratory	-2.362222222
UPAL	Audubon's Warbler	AUWA	2	HY	1	2014	Insectivore	Migratory	-2.362222222
UPAL	Audubon's Warbler	AUWA	2	HY	1	2014	Insectivore	Migratory	-2.362222222
UPAL	Audubon's Warbler	AUWA	1	AHY	1	2014	Insectivore	Migratory	-2.362222222
UPAL	Audubon's Warbler	AUWA	2	HY	1	2014	Insectivore	Migratory	-2.362222222
UPAL	Audubon's Warbler	AUWA	1	AHY	1	2014	Insectivore	Migratory	-2.362222222
UPAL	Audubon's Warbler	AUWA	2	HY	1	2014	Insectivore	Migratory	-2.362222222
UPAL	Audubon's Warbler	AUWA	2	HY	1	2014	Insectivore	Migratory	-2.362222222
UPAL	Audubon's Warbler	AUWA	2	HY	1	2014	Insectivore	Migratory	-2.362222222
UPAL	Audubon's Warbler	AUWA	1	AHY	1	2014	Insectivore	Migratory	-2.362222222
UPAL	Audubon's Warbler	AUWA	2	HY	0	2014	Insectivore	Migratory	-2.362222222
UPAL	Audubon's Warbler	AUWA	2	HY	0	2014	Insectivore	Migratory	-2.362222222
UPAL	Audubon's Warbler	AUWA	2	HY	0	2014	Insectivore	Migratory	-2.362222222
UPAL	Audubon's Warbler	AUWA	2	HY	0	2014	Insectivore	Migratory	-2.362222222
UPAL	Audubon's Warbler	AUWA	2	HY	1	2014	Insectivore	Migratory	-2.362222222
UPAL	Audubon's Warbler	AUWA	2	HY	1	2014	Insectivore	Migratory	-2.362222222
UPAL	Audubon's Warbler	AUWA	2	HY	1	2014	Insectivore	Migratory	-2.362222222
UPAL	Audubon's Warbler	AUWA	2	HY	1	2014	Insectivore	Migratory	-2.362222222
UPAL	Audubon's Warbler	AUWA	1	AHY	0	2014	Insectivore	Migratory	-2.362222222
UPAL	Audubon's Warbler	AUWA	1	AHY	1	2014	Insectivore	Migratory	-2.362222222
UPAL	Audubon's Warbler	AUWA	2	HY	0	2014	Insectivore	Migratory	-2.362222222
UPAL	Audubon's Warbler	AUWA	2	HY	1	2014	Insectivore	Migratory	-2.362222222
UPAL	Audubon's Warbler	AUWA	2	HY	0	2014	Insectivore	Migratory	-2.362222222
UPAL	Audubon's Warbler	AUWA	2	HY	0	2014	Insectivore	Migratory	-2.362222222
UPAL	Audubon's Warbler	AUWA	1	AHY	1	2014	Insectivore	Migratory	-2.362222222
UPAL	Audubon's Warbler	AUWA	2	HY	0	2014	Insectivore	Migratory	-2.362222222
UPAL	Audubon's Warbler	AUWA	1	AHY	1	2014	Insectivore	Migratory	-2.362222222
UPAL	Audubon's Warbler	AUWA	2	HY	0	2014	Insectivore	Migratory	-2.362222222
UPAL	Audubon's Warbler	AUWA	2	HY	1	2014	Insectivore	Migratory	-2.362222222
UPAL	Audubon's Warbler	AUWA	1	AHY	1	2014	Insectivore	Migratory	-2.362222222
UPAL	Audubon's Warbler	AUWA	2	HY	0	2014	Insectivore	Migratory	-2.362222222
UPAL	Audubon's Warbler	AUWA	2	HY	0	2014	Insectivore	Migratory	-2.362222222
UPAL	Audubon's Warbler	AUWA	2	HY	1	2014	Insectivore	Migratory	-2.362222222
UPAL	Audubon's Warbler	AUWA	2	HY	1	2014	Insectivore	Migratory	-2.362222222
UPAL	Audubon's Warbler	AUWA	2	HY	0	2014	Insectivore	Migratory	-2.362222222
UPAL	Audubon's Warbler	AUWA	2	HY	1	2014	Insectivore	Migratory	-2.362222222
UPAL	Audubon's Warbler	AUWA	1	AHY	0	2014	Insectivore	Migratory	-2.362222222
UPAL	Audubon's Warbler	AUWA	2	HY	1	2014	Insectivore	Migratory	-2.362222222
UPAL	Audubon's Warbler	AUWA	2	HY	0	2014	Insectivore	Migratory	-2.362222222
UPAL	Audubon's Warbler	AUWA	2	HY	1	2014	Insectivore	Migratory	-2.362222222
UPAL	Audubon's Warbler	AUWA	2	HY	1	2014	Insectivore	Migratory	-2.362222222
UPAL	Audubon's Warbler	AUWA	1	AHY	1	2014	Insectivore	Migratory	-2.362222222
UPAL	Audubon's Warbler	AUWA	2	HY	1	2014	Insectivore	Migratory	-2.362222222
UPAL	Audubon's Warbler	AUWA	2	HY	1	2014	Insectivore	Migratory	-2.362222222
UPAL	Audubon's Warbler	AUWA	2	HY	1	2014	Insectivore	Migratory	-2.362222222
UPAL	Audubon's Warbler	AUWA	2	HY	1	2014	Insectivore	Migratory	-2.362222222
UPAL	Audubon's Warbler	AUWA	2	HY	1	2014	Insectivore	Migratory	-2.362222222
UPAL	Audubon's Warbler	AUWA	2	HY	1	2014	Insectivore	Migratory	-2.362222222
UPAL	Audubon's Warbler	AUWA	2	HY	0	2014	Insectivore	Migratory	-2.362222222
UPAL	Audubon's Warbler	AUWA	2	HY	0	2015	Insectivore	Migratory	1.39
UPAL	Audubon's Warbler	AUWA	2	HY	0	2015	Insectivore	Migratory	1.39
UPAL	Audubon's Warbler	AUWA	2	HY	0	2015	Insectivore	Migratory	1.39
UPAL	Audubon's Warbler	AUWA	2	HY	0	2015	Insectivore	Migratory	1.39
UPAL	Audubon's Warbler	AUWA	2	HY	0	2015	Insectivore	Migratory	1.39
UPAL	Audubon's Warbler	AUWA	2	HY	0	2015	Insectivore	Migratory	1.39
UPAL	Audubon's Warbler	AUWA	2	HY	0	2015	Insectivore	Migratory	1.39
UPAL	Audubon's Warbler	AUWA	2	HY	0	2015	Insectivore	Migratory	1.39
UPAL	Audubon's Warbler	AUWA	2	HY	0	2015	Insectivore	Migratory	1.39
UPAL	Audubon's Warbler	AUWA	2	HY	0	2015	Insectivore	Migratory	1.39
UPAL	Audubon's Warbler	AUWA	2	HY	0	2015	Insectivore	Migratory	1.39
UPAL	Audubon's Warbler	AUWA	2	HY	1	2015	Insectivore	Migratory	1.39
UPAL	Audubon's Warbler	AUWA	2	HY	0	2015	Insectivore	Migratory	1.39
UPAL	Audubon's Warbler	AUWA	2	HY	0	2015	Insectivore	Migratory	1.39
UPAL	Audubon's Warbler	AUWA	2	HY	0	2015	Insectivore	Migratory	1.39
UPAL	Audubon's Warbler	AUWA	1	AHY	0	2015	Insectivore	Migratory	1.39
UPAL	Audubon's Warbler	AUWA	2	HY	0	2015	Insectivore	Migratory	1.39
UPAL	Audubon's Warbler	AUWA	2	HY	0	2015	Insectivore	Migratory	1.39
UPAL	Audubon's Warbler	AUWA	2	HY	0	2015	Insectivore	Migratory	1.39
UPAL	Audubon's Warbler	AUWA	2	HY	0	2015	Insectivore	Migratory	1.39
UPAL	Audubon's Warbler	AUWA	2	HY	0	2015	Insectivore	Migratory	1.39
UPAL	Audubon's Warbler	AUWA	2	HY	0	2015	Insectivore	Migratory	1.39
UPAL	Audubon's Warbler	AUWA	2	HY	1	2015	Insectivore	Migratory	1.39
UPAL	Audubon's Warbler	AUWA	2	HY	1	2015	Insectivore	Migratory	1.39
UPAL	Audubon's Warbler	AUWA	2	HY	0	2015	Insectivore	Migratory	1.39
UPAL	Audubon's Warbler	AUWA	2	HY	1	2015	Insectivore	Migratory	1.39
UPAL	Audubon's Warbler	AUWA	2	HY	0	2015	Insectivore	Migratory	1.39
UPAL	Audubon's Warbler	AUWA	2	HY	0	2015	Insectivore	Migratory	1.39
UPAL	Audubon's Warbler	AUWA	2	HY	1	2015	Insectivore	Migratory	1.39
UPAL	Audubon's Warbler	AUWA	2	HY	0	2015	Insectivore	Migratory	1.39
UPAL	Audubon's Warbler	AUWA	2	HY	0	2015	Insectivore	Migratory	1.39
UPAL	Audubon's Warbler	AUWA	2	HY	1	2015	Insectivore	Migratory	1.39
UPAL	Audubon's Warbler	AUWA	1	AHY	1	2015	Insectivore	Migratory	1.39
UPAL	Audubon's Warbler	AUWA	2	HY	1	2015	Insectivore	Migratory	1.39
UPAL	Audubon's Warbler	AUWA	2	HY	1	2015	Insectivore	Migratory	1.39
UPAL	Audubon's Warbler	AUWA	2	HY	0	2015	Insectivore	Migratory	1.39
UPAL	Audubon's Warbler	AUWA	2	HY	0	2015	Insectivore	Migratory	1.39
UPAL	Audubon's Warbler	AUWA	2	HY	1	2015	Insectivore	Migratory	1.39
UPAL	Audubon's Warbler	AUWA	2	HY	0	2015	Insectivore	Migratory	1.39
UPAL	Audubon's Warbler	AUWA	2	HY	0	2015	Insectivore	Migratory	1.39
UPAL	Audubon's Warbler	AUWA	2	HY	0	2015	Insectivore	Migratory	1.39
UPAL	Audubon's Warbler	AUWA	2	HY	1	2015	Insectivore	Migratory	1.39
UPAL	Audubon's Warbler	AUWA	2	HY	0	2015	Insectivore	Migratory	1.39
UPAL	Audubon's Warbler	AUWA	2	HY	0	2015	Insectivore	Migratory	1.39
UPAL	Audubon's Warbler	AUWA	2	HY	0	2015	Insectivore	Migratory	1.39
UPAL	Audubon's Warbler	AUWA	2	HY	0	2015	Insectivore	Migratory	1.39
UPAL	Audubon's Warbler	AUWA	1	AHY	1	2015	Insectivore	Migratory	1.39
UPAL	Audubon's Warbler	AUWA	2	HY	0	2015	Insectivore	Migratory	1.39
UPAL	Audubon's Warbler	AUWA	2	HY	0	2015	Insectivore	Migratory	1.39
UPAL	Audubon's Warbler	AUWA	2	HY	0	2015	Insectivore	Migratory	1.39
UPAL	Audubon's Warbler	AUWA	2	HY	1	2015	Insectivore	Migratory	1.39
UPAL	Audubon's Warbler	AUWA	1	AHY	0	2015	Insectivore	Migratory	1.39
UPAL	Audubon's Warbler	AUWA	2	HY	0	2015	Insectivore	Migratory	1.39
UPAL	Audubon's Warbler	AUWA	2	HY	0	2015	Insectivore	Migratory	1.39
UPAL	Audubon's Warbler	AUWA	1	AHY	0	2015	Insectivore	Migratory	1.39
UPAL	Audubon's Warbler	AUWA	2	HY	0	2015	Insectivore	Migratory	1.39
UPAL	Audubon's Warbler	AUWA	2	HY	1	2015	Insectivore	Migratory	1.39
UPAL	Audubon's Warbler	AUWA	2	HY	0	2015	Insectivore	Migratory	1.39
UPAL	Audubon's Warbler	AUWA	2	HY	0	2015	Insectivore	Migratory	1.39
UPAL	Audubon's Warbler	AUWA	2	HY	0	2015	Insectivore	Migratory	1.39
UPAL	Audubon's Warbler	AUWA	2	HY	0	2015	Insectivore	Migratory	1.39
UPAL	Audubon's Warbler	AUWA	2	HY	0	2015	Insectivore	Migratory	1.39
UPAL	Audubon's Warbler	AUWA	2	HY	1	2015	Insectivore	Migratory	1.39
UPAL	Audubon's Warbler	AUWA	2	HY	1	2015	Insectivore	Migratory	1.39
UPAL	Audubon's Warbler	AUWA	2	HY	0	2015	Insectivore	Migratory	1.39
UPAL	Audubon's Warbler	AUWA	2	HY	1	2015	Insectivore	Migratory	1.39
UPAL	Audubon's Warbler	AUWA	2	HY	0	2015	Insectivore	Migratory	1.39
UPAL	Audubon's Warbler	AUWA	2	HY	0	2015	Insectivore	Migratory	1.39
UPAL	Audubon's Warbler	AUWA	2	HY	1	2015	Insectivore	Migratory	1.39
UPAL	Audubon's Warbler	AUWA	2	HY	0	2015	Insectivore	Migratory	1.39
UPAL	Audubon's Warbler	AUWA	2	HY	0	2015	Insectivore	Migratory	1.39
UPAL	Audubon's Warbler	AUWA	2	HY	0	2015	Insectivore	Migratory	1.39
UPAL	Audubon's Warbler	AUWA	2	HY	0	2015	Insectivore	Migratory	1.39
UPAL	Audubon's Warbler	AUWA	2	HY	0	2015	Insectivore	Migratory	1.39
UPAL	Audubon's Warbler	AUWA	2	HY	0	2015	Insectivore	Migratory	1.39
UPAL	Audubon's Warbler	AUWA	2	HY	0	2015	Insectivore	Migratory	1.39
UPAL	Audubon's Warbler	AUWA	2	HY	1	2015	Insectivore	Migratory	1.39
UPAL	Audubon's Warbler	AUWA	2	HY	1	2015	Insectivore	Migratory	1.39
UPAL	Audubon's Warbler	AUWA	2	HY	0	2015	Insectivore	Migratory	1.39
UPAL	Audubon's Warbler	AUWA	2	HY	1	2015	Insectivore	Migratory	1.39
UPAL	Audubon's Warbler	AUWA	2	HY	0	2015	Insectivore	Migratory	1.39
UPAL	Audubon's Warbler	AUWA	2	HY	1	2015	Insectivore	Migratory	1.39
UPAL	Audubon's Warbler	AUWA	2	HY	1	2015	Insectivore	Migratory	1.39
UPAL	Audubon's Warbler	AUWA	2	HY	0	2015	Insectivore	Migratory	1.39
UPAL	Audubon's Warbler	AUWA	2	HY	1	2015	Insectivore	Migratory	1.39
UPAL	Audubon's Warbler	AUWA	2	HY	0	2015	Insectivore	Migratory	1.39
UPAL	Audubon's Warbler	AUWA	2	HY	1	2015	Insectivore	Migratory	1.39
UPAL	Audubon's Warbler	AUWA	2	HY	0	2015	Insectivore	Migratory	1.39
UPAL	Audubon's Warbler	AUWA	2	HY	1	2015	Insectivore	Migratory	1.39
UPAL	Audubon's Warbler	AUWA	2	HY	1	2015	Insectivore	Migratory	1.39
UPAL	Audubon's Warbler	AUWA	2	HY	1	2015	Insectivore	Migratory	1.39
UPAL	Audubon's Warbler	AUWA	1	AHY	1	2015	Insectivore	Migratory	1.39
UPAL	Audubon's Warbler	AUWA	1	AHY	1	2015	Insectivore	Migratory	1.39
UPAL	Audubon's Warbler	AUWA	2	HY	1	2015	Insectivore	Migratory	1.39
UPAL	Audubon's Warbler	AUWA	2	HY	1	2015	Insectivore	Migratory	1.39
UPAL	Audubon's Warbler	AUWA	2	HY	1	2015	Insectivore	Migratory	1.39
UPAL	Audubon's Warbler	AUWA	2	HY	1	2015	Insectivore	Migratory	1.39
UPAL	Audubon's Warbler	AUWA	2	HY	1	2015	Insectivore	Migratory	1.39
UPAL	Audubon's Warbler	AUWA	2	HY	1	2015	Insectivore	Migratory	1.39
UPAL	Audubon's Warbler	AUWA	2	HY	0	2016	Insectivore	Migratory	0.37
UPAL	Audubon's Warbler	AUWA	2	HY	0	2016	Insectivore	Migratory	0.37
UPAL	Audubon's Warbler	AUWA	2	HY	0	2016	Insectivore	Migratory	0.37
UPAL	Audubon's Warbler	AUWA	2	HY	1	2016	Insectivore	Migratory	0.37
UPAL	Audubon's Warbler	AUWA	2	HY	1	2016	Insectivore	Migratory	0.37
UPAL	Audubon's Warbler	AUWA	2	HY	1	2016	Insectivore	Migratory	0.37
UPAL	Audubon's Warbler	AUWA	2	HY	1	2016	Insectivore	Migratory	0.37
UPAL	Audubon's Warbler	AUWA	1	AHY	1	2016	Insectivore	Migratory	0.37
UPAL	Audubon's Warbler	AUWA	1	AHY	1	2016	Insectivore	Migratory	0.37
UPAL	Audubon's Warbler	AUWA	1	AHY	0	2016	Insectivore	Migratory	0.37
UPAL	Audubon's Warbler	AUWA	2	HY	0	2016	Insectivore	Migratory	0.37
UPAL	Audubon's Warbler	AUWA	2	HY	1	2016	Insectivore	Migratory	0.37
UPAL	Audubon's Warbler	AUWA	2	HY	0	2016	Insectivore	Migratory	0.37
UPAL	Audubon's Warbler	AUWA	2	HY	0	2016	Insectivore	Migratory	0.37
UPAL	Audubon's Warbler	AUWA	2	HY	0	2016	Insectivore	Migratory	0.37
UPAL	Audubon's Warbler	AUWA	2	HY	1	2016	Insectivore	Migratory	0.37
UPAL	Audubon's Warbler	AUWA	1	AHY	0	2016	Insectivore	Migratory	0.37
UPAL	Audubon's Warbler	AUWA	2	HY	1	2016	Insectivore	Migratory	0.37
UPAL	Audubon's Warbler	AUWA	1	AHY	0	2016	Insectivore	Migratory	0.37
UPAL	Audubon's Warbler	AUWA	1	AHY	1	2016	Insectivore	Migratory	0.37
UPAL	Audubon's Warbler	AUWA	1	AHY	1	2016	Insectivore	Migratory	0.37
UPAL	Audubon's Warbler	AUWA	2	HY	0	2016	Insectivore	Migratory	0.37
UPAL	Audubon's Warbler	AUWA	1	AHY	1	2016	Insectivore	Migratory	0.37
UPAL	Audubon's Warbler	AUWA	1	AHY	0	2016	Insectivore	Migratory	0.37
UPAL	Audubon's Warbler	AUWA	2	HY	0	2016	Insectivore	Migratory	0.37
UPAL	Audubon's Warbler	AUWA	2	HY	0	2016	Insectivore	Migratory	0.37
UPAL	Audubon's Warbler	AUWA	1	AHY	0	2016	Insectivore	Migratory	0.37
UPAL	Audubon's Warbler	AUWA	1	AHY	1	2016	Insectivore	Migratory	0.37
UPAL	Audubon's Warbler	AUWA	1	AHY	1	2016	Insectivore	Migratory	0.37
UPAL	Audubon's Warbler	AUWA	2	HY	1	2016	Insectivore	Migratory	0.37
UPAL	Audubon's Warbler	AUWA	2	HY	0	2016	Insectivore	Migratory	0.37
UPAL	Audubon's Warbler	AUWA	1	AHY	0	2016	Insectivore	Migratory	0.37
UPAL	Audubon's Warbler	AUWA	2	HY	0	2016	Insectivore	Migratory	0.37
UPAL	Audubon's Warbler	AUWA	1	AHY	1	2016	Insectivore	Migratory	0.37
UPAL	Audubon's Warbler	AUWA	2	HY	0	2016	Insectivore	Migratory	0.37
UPAL	Audubon's Warbler	AUWA	2	HY	0	2016	Insectivore	Migratory	0.37
UPAL	Audubon's Warbler	AUWA	2	HY	1	2016	Insectivore	Migratory	0.37
UPAL	Audubon's Warbler	AUWA	2	HY	1	2016	Insectivore	Migratory	0.37
UPAL	Audubon's Warbler	AUWA	1	AHY	1	2016	Insectivore	Migratory	0.37
UPAL	Audubon's Warbler	AUWA	2	HY	1	2016	Insectivore	Migratory	0.37
UPAL	Audubon's Warbler	AUWA	2	HY	1	2016	Insectivore	Migratory	0.37
UPAL	Audubon's Warbler	AUWA	2	HY	0	2016	Insectivore	Migratory	0.37
UPAL	Audubon's Warbler	AUWA	2	HY	0	2016	Insectivore	Migratory	0.37
UPAL	Audubon's Warbler	AUWA	2	HY	0	2016	Insectivore	Migratory	0.37
UPAL	Audubon's Warbler	AUWA	2	HY	0	2016	Insectivore	Migratory	0.37
UPAL	Audubon's Warbler	AUWA	2	HY	0	2016	Insectivore	Migratory	0.37
UPAL	Audubon's Warbler	AUWA	2	HY	0	2016	Insectivore	Migratory	0.37
UPAL	Audubon's Warbler	AUWA	1	AHY	1	2016	Insectivore	Migratory	0.37
UPAL	Audubon's Warbler	AUWA	2	HY	0	2016	Insectivore	Migratory	0.37
UPAL	Audubon's Warbler	AUWA	2	HY	0	2016	Insectivore	Migratory	0.37
UPAL	Audubon's Warbler	AUWA	2	HY	1	2016	Insectivore	Migratory	0.37
UPAL	Audubon's Warbler	AUWA	2	HY	1	2016	Insectivore	Migratory	0.37
UPAL	Audubon's Warbler	AUWA	2	HY	1	2016	Insectivore	Migratory	0.37
UPAL	Audubon's Warbler	AUWA	2	HY	1	2016	Insectivore	Migratory	0.37
UPAL	Audubon's Warbler	AUWA	2	HY	1	2016	Insectivore	Migratory	0.37
UPAL	Audubon's Warbler	AUWA	2	HY	1	2016	Insectivore	Migratory	0.37
UPAL	Audubon's Warbler	AUWA	2	HY	1	2016	Insectivore	Migratory	0.37
UPAL	Audubon's Warbler	AUWA	2	HY	1	2016	Insectivore	Migratory	0.37
UPAL	Audubon's Warbler	AUWA	2	HY	0	2016	Insectivore	Migratory	0.37
UPAL	Audubon's Warbler	AUWA	1	AHY	1	2016	Insectivore	Migratory	0.37
UPAL	Audubon's Warbler	AUWA	6	AHY	0	2017	Insectivore	Migratory	0.104444444
UPAL	Audubon's Warbler	AUWA	2	HY	0	2017	Insectivore	Migratory	0.104444444
UPAL	Audubon's Warbler	AUWA	6	AHY	0	2017	Insectivore	Migratory	0.104444444
UPAL	Audubon's Warbler	AUWA	2	HY	0	2017	Insectivore	Migratory	0.104444444
UPAL	Audubon's Warbler	AUWA	2	HY	0	2017	Insectivore	Migratory	0.104444444
UPAL	Audubon's Warbler	AUWA	2	HY	0	2017	Insectivore	Migratory	0.104444444
UPAL	Audubon's Warbler	AUWA	2	HY	0	2017	Insectivore	Migratory	0.104444444
UPAL	Audubon's Warbler	AUWA	2	HY	0	2017	Insectivore	Migratory	0.104444444
UPAL	Audubon's Warbler	AUWA	2	HY	0	2017	Insectivore	Migratory	0.104444444
UPAL	Audubon's Warbler	AUWA	2	HY	0	2017	Insectivore	Migratory	0.104444444
UPAL	Audubon's Warbler	AUWA	2	HY	0	2017	Insectivore	Migratory	0.104444444
UPAL	Audubon's Warbler	AUWA	2	HY	0	2017	Insectivore	Migratory	0.104444444
UPAL	Audubon's Warbler	AUWA	2	HY	1	2017	Insectivore	Migratory	0.104444444
UPAL	Audubon's Warbler	AUWA	1	AHY	0	2017	Insectivore	Migratory	0.104444444
UPAL	Audubon's Warbler	AUWA	2	HY	0	2017	Insectivore	Migratory	0.104444444
UPAL	Audubon's Warbler	AUWA	2	HY	0	2017	Insectivore	Migratory	0.104444444
UPAL	Audubon's Warbler	AUWA	2	HY	0	2017	Insectivore	Migratory	0.104444444
UPAL	Audubon's Warbler	AUWA	2	HY	0	2017	Insectivore	Migratory	0.104444444
UPAL	Audubon's Warbler	AUWA	2	HY	0	2017	Insectivore	Migratory	0.104444444
UPAL	Audubon's Warbler	AUWA	2	HY	1	2017	Insectivore	Migratory	0.104444444
UPAL	Audubon's Warbler	AUWA	2	HY	0	2017	Insectivore	Migratory	0.104444444
UPAL	Audubon's Warbler	AUWA	2	HY	0	2017	Insectivore	Migratory	0.104444444
UPAL	Audubon's Warbler	AUWA	2	HY	1	2017	Insectivore	Migratory	0.104444444
UPAL	Audubon's Warbler	AUWA	2	HY	0	2017	Insectivore	Migratory	0.104444444
UPAL	Audubon's Warbler	AUWA	2	HY	1	2017	Insectivore	Migratory	0.104444444
UPAL	Audubon's Warbler	AUWA	2	HY	1	2017	Insectivore	Migratory	0.104444444
UPAL	Audubon's Warbler	AUWA	2	HY	0	2017	Insectivore	Migratory	0.104444444
UPAL	Audubon's Warbler	AUWA	2	HY	1	2017	Insectivore	Migratory	0.104444444
UPAL	Audubon's Warbler	AUWA	2	HY	1	2017	Insectivore	Migratory	0.104444444
UPAL	Audubon's Warbler	AUWA	2	HY	1	2017	Insectivore	Migratory	0.104444444
UPAL	Audubon's Warbler	AUWA	2	HY	1	2017	Insectivore	Migratory	0.104444444
UPAL	Audubon's Warbler	AUWA	2	HY	1	2017	Insectivore	Migratory	0.104444444
UPAL	Audubon's Warbler	AUWA	2	HY	0	2017	Insectivore	Migratory	0.104444444
UPAL	Audubon's Warbler	AUWA	1	AHY	0	2017	Insectivore	Migratory	0.104444444
UPAL	Audubon's Warbler	AUWA	1	AHY	0	2017	Insectivore	Migratory	0.104444444
UPAL	Audubon's Warbler	AUWA	2	HY	0	2017	Insectivore	Migratory	0.104444444
UPAL	Audubon's Warbler	AUWA	2	HY	0	2017	Insectivore	Migratory	0.104444444
UPAL	Audubon's Warbler	AUWA	5	AHY	0	2017	Insectivore	Migratory	0.104444444
UPAL	Audubon's Warbler	AUWA	5	AHY	0	2017	Insectivore	Migratory	0.104444444
UPAL	Audubon's Warbler	AUWA	2	HY	1	2017	Insectivore	Migratory	0.104444444
UPAL	Audubon's Warbler	AUWA	2	HY	0	2017	Insectivore	Migratory	0.104444444
UPAL	Audubon's Warbler	AUWA	2	HY	0	2017	Insectivore	Migratory	0.104444444
UPAL	Audubon's Warbler	AUWA	2	HY	0	2017	Insectivore	Migratory	0.104444444
UPAL	Audubon's Warbler	AUWA	2	HY	0	2017	Insectivore	Migratory	0.104444444
UPAL	Audubon's Warbler	AUWA	2	HY	0	2017	Insectivore	Migratory	0.104444444
UPAL	Audubon's Warbler	AUWA	2	HY	0	2017	Insectivore	Migratory	0.104444444
UPAL	Audubon's Warbler	AUWA	2	HY	0	2017	Insectivore	Migratory	0.104444444
UPAL	Audubon's Warbler	AUWA	2	HY	0	2017	Insectivore	Migratory	0.104444444
UPAL	Audubon's Warbler	AUWA	2	HY	0	2017	Insectivore	Migratory	0.104444444
UPAL	Audubon's Warbler	AUWA	2	HY	1	2017	Insectivore	Migratory	0.104444444
UPAL	Audubon's Warbler	AUWA	2	HY	0	2017	Insectivore	Migratory	0.104444444
UPAL	Audubon's Warbler	AUWA	2	HY	0	2017	Insectivore	Migratory	0.104444444
UPAL	Audubon's Warbler	AUWA	1	AHY	0	2017	Insectivore	Migratory	0.104444444
UPAL	Audubon's Warbler	AUWA	1	AHY	0	2017	Insectivore	Migratory	0.104444444
UPAL	Audubon's Warbler	AUWA	2	HY	0	2017	Insectivore	Migratory	0.104444444
UPAL	Audubon's Warbler	AUWA	1	AHY	0	2017	Insectivore	Migratory	0.104444444
UPAL	Audubon's Warbler	AUWA	2	HY	0	2017	Insectivore	Migratory	0.104444444
UPAL	Audubon's Warbler	AUWA	2	HY	1	2017	Insectivore	Migratory	0.104444444
UPAL	Audubon's Warbler	AUWA	2	HY	0	2018	Insectivore	Migratory	-3.827777778
UPAL	Audubon's Warbler	AUWA	2	HY	0	2018	Insectivore	Migratory	-3.827777778
UPAL	Audubon's Warbler	AUWA	1	AHY	0	2018	Insectivore	Migratory	-3.827777778
UPAL	Audubon's Warbler	AUWA	2	HY	0	2018	Insectivore	Migratory	-3.827777778
UPAL	Audubon's Warbler	AUWA	2	HY	0	2018	Insectivore	Migratory	-3.827777778
UPAL	Audubon's Warbler	AUWA	2	HY	1	2018	Insectivore	Migratory	-3.827777778
UPAL	Audubon's Warbler	AUWA	1	AHY	0	2018	Insectivore	Migratory	-3.827777778
UPAL	Audubon's Warbler	AUWA	1	AHY	0	2018	Insectivore	Migratory	-3.827777778
UPAL	Audubon's Warbler	AUWA	2	HY	0	2018	Insectivore	Migratory	-3.827777778
UPAL	Audubon's Warbler	AUWA	1	AHY	0	2019	Insectivore	Migratory	1.405555556
UPAL	Audubon's Warbler	AUWA	2	HY	1	2019	Insectivore	Migratory	1.405555556
UPAL	Audubon's Warbler	AUWA	1	AHY	1	2019	Insectivore	Migratory	1.405555556
UPAL	Audubon's Warbler	AUWA	2	HY	1	2019	Insectivore	Migratory	1.405555556
UPAL	Audubon's Warbler	AUWA	1	AHY	1	2019	Insectivore	Migratory	1.405555556
UPAL	Audubon's Warbler	AUWA	1	AHY	1	2019	Insectivore	Migratory	1.405555556
UPAL	Audubon's Warbler	AUWA	1	AHY	1	2019	Insectivore	Migratory	1.405555556
UPAL	Audubon's Warbler	AUWA	1	AHY	1	2019	Insectivore	Migratory	1.405555556
UPAL	Audubon's Warbler	AUWA	1	AHY	1	2019	Insectivore	Migratory	1.405555556
UPAL	Audubon's Warbler	AUWA	2	HY	1	2019	Insectivore	Migratory	1.405555556
UPAL	Audubon's Warbler	AUWA	2	HY	1	2019	Insectivore	Migratory	1.405555556
UPAL	Audubon's Warbler	AUWA	2	HY	1	2019	Insectivore	Migratory	1.405555556
UPAL	Audubon's Warbler	AUWA	2	HY	1	2019	Insectivore	Migratory	1.405555556
UPAL	Audubon's Warbler	AUWA	2	HY	1	2019	Insectivore	Migratory	1.405555556
UPAL	Audubon's Warbler	AUWA	2	HY	1	2019	Insectivore	Migratory	1.405555556
UPAL	Audubon's Warbler	AUWA	2	HY	1	2019	Insectivore	Migratory	1.405555556
UPAL	Audubon's Warbler	AUWA	2	HY	1	2019	Insectivore	Migratory	1.405555556
UPAL	Audubon's Warbler	AUWA	2	HY	1	2019	Insectivore	Migratory	1.405555556
UPAL	Audubon's Warbler	AUWA	1	AHY	1	2019	Insectivore	Migratory	1.405555556
UPAL	Audubon's Warbler	AUWA	1	AHY	1	2019	Insectivore	Migratory	1.405555556
UPAL	Audubon's Warbler	AUWA	2	HY	1	2019	Insectivore	Migratory	1.405555556
UPAL	Audubon's Warbler	AUWA	1	AHY	1	2019	Insectivore	Migratory	1.405555556
UPAL	Audubon's Warbler	AUWA	2	HY	1	2019	Insectivore	Migratory	1.405555556
UPAL	Audubon's Warbler	AUWA	1	AHY	1	2019	Insectivore	Migratory	1.405555556
UPAL	Audubon's Warbler	AUWA	1	AHY	1	2019	Insectivore	Migratory	1.405555556
UPAL	Audubon's Warbler	AUWA	1	AHY	1	2019	Insectivore	Migratory	1.405555556
UPAL	Audubon's Warbler	AUWA	2	HY	0	2019	Insectivore	Migratory	1.405555556
UPAL	Audubon's Warbler	AUWA	1	AHY	1	2019	Insectivore	Migratory	1.405555556
UPAL	Audubon's Warbler	AUWA	2	HY	1	2019	Insectivore	Migratory	1.405555556
UPAL	Audubon's Warbler	AUWA	1	AHY	1	2019	Insectivore	Migratory	1.405555556
UPAL	Audubon's Warbler	AUWA	2	HY	1	2019	Insectivore	Migratory	1.405555556
UPAL	Audubon's Warbler	AUWA	1	AHY	1	2019	Insectivore	Migratory	1.405555556
UPAL	Audubon's Warbler	AUWA	2	HY	1	2019	Insectivore	Migratory	1.405555556
UPAL	Audubon's Warbler	AUWA	2	HY	1	2019	Insectivore	Migratory	1.405555556
UPAL	Audubon's Warbler	AUWA	2	HY	0	2019	Insectivore	Migratory	1.405555556
UPAL	Audubon's Warbler	AUWA	2	HY	1	2019	Insectivore	Migratory	1.405555556
UPAL	Audubon's Warbler	AUWA	2	HY	0	2019	Insectivore	Migratory	1.405555556
UPAL	Audubon's Warbler	AUWA	2	HY	0	2019	Insectivore	Migratory	1.405555556
UPAL	Audubon's Warbler	AUWA	2	HY	1	2019	Insectivore	Migratory	1.405555556
UPAL	Audubon's Warbler	AUWA	2	HY	1	2019	Insectivore	Migratory	1.405555556
UPAL	Audubon's Warbler	AUWA	2	HY	0	2019	Insectivore	Migratory	1.405555556
UPAL	Audubon's Warbler	AUWA	2	HY	0	2019	Insectivore	Migratory	1.405555556
UPAL	Audubon's Warbler	AUWA	2	HY	0	2019	Insectivore	Migratory	1.405555556
UPAL	Audubon's Warbler	AUWA	2	HY	1	2019	Insectivore	Migratory	1.405555556
UPAL	Audubon's Warbler	AUWA	2	HY	0	2019	Insectivore	Migratory	1.405555556
UPAL	Audubon's Warbler	AUWA	2	HY	1	2019	Insectivore	Migratory	1.405555556
UPAL	Audubon's Warbler	AUWA	2	HY	1	2019	Insectivore	Migratory	1.405555556
UPAL	Audubon's Warbler	AUWA	2	HY	1	2019	Insectivore	Migratory	1.405555556
UPAL	Audubon's Warbler	AUWA	1	AHY	1	2019	Insectivore	Migratory	1.405555556
UPAL	Audubon's Warbler	AUWA	1	AHY	1	2019	Insectivore	Migratory	1.405555556
UPAL	Audubon's Warbler	AUWA	2	HY	0	2019	Insectivore	Migratory	1.405555556
UPAL	Audubon's Warbler	AUWA	2	HY	0	2019	Insectivore	Migratory	1.405555556
UPAL	Audubon's Warbler	AUWA	2	HY	0	2019	Insectivore	Migratory	1.405555556
UPAL	Audubon's Warbler	AUWA	1	AHY	0	2019	Insectivore	Migratory	1.405555556
UPAL	Audubon's Warbler	AUWA	2	HY	0	2019	Insectivore	Migratory	1.405555556
UPAL	Audubon's Warbler	AUWA	2	HY	1	2019	Insectivore	Migratory	1.405555556
UPAL	Audubon's Warbler	AUWA	2	HY	0	2019	Insectivore	Migratory	1.405555556
UPAL	Audubon's Warbler	AUWA	2	HY	0	2019	Insectivore	Migratory	1.405555556
UPAL	Audubon's Warbler	AUWA	2	HY	0	2019	Insectivore	Migratory	1.405555556
UPAL	Audubon's Warbler	AUWA	2	HY	0	2019	Insectivore	Migratory	1.405555556
UPAL	Audubon's Warbler	AUWA	2	HY	0	2019	Insectivore	Migratory	1.405555556
UPAL	Audubon's Warbler	AUWA	2	HY	0	2019	Insectivore	Migratory	1.405555556
UPAL	Audubon's Warbler	AUWA	2	HY	0	2019	Insectivore	Migratory	1.405555556
UPAL	Audubon's Warbler	AUWA	2	HY	0	2019	Insectivore	Migratory	1.405555556
UPAL	Audubon's Warbler	AUWA	2	HY	0	2019	Insectivore	Migratory	1.405555556
UPAL	Audubon's Warbler	AUWA	2	HY	1	2019	Insectivore	Migratory	1.405555556
UPAL	Audubon's Warbler	AUWA	2	HY	0	2019	Insectivore	Migratory	1.405555556
UPAL	Audubon's Warbler	AUWA	2	HY	0	2019	Insectivore	Migratory	1.405555556
UPAL	Audubon's Warbler	AUWA	2	HY	0	2019	Insectivore	Migratory	1.405555556
UPAL	Audubon's Warbler	AUWA	2	HY	1	2019	Insectivore	Migratory	1.405555556
UPAL	Audubon's Warbler	AUWA	2	HY	1	2019	Insectivore	Migratory	1.405555556
UPAL	Audubon's Warbler	AUWA	1	AHY	1	2019	Insectivore	Migratory	1.405555556
UPAL	Audubon's Warbler	AUWA	2	HY	1	2019	Insectivore	Migratory	1.405555556
UPAL	Audubon's Warbler	AUWA	2	HY	0	2019	Insectivore	Migratory	1.405555556
UPAL	Audubon's Warbler	AUWA	2	HY	1	2019	Insectivore	Migratory	1.405555556
UPAL	Audubon's Warbler	AUWA	2	HY	1	2019	Insectivore	Migratory	1.405555556
UPAL	Audubon's Warbler	AUWA	2	HY	0	2019	Insectivore	Migratory	1.405555556
UPAL	Audubon's Warbler	AUWA	2	HY	1	2019	Insectivore	Migratory	1.405555556
UPAL	Audubon's Warbler	AUWA	2	HY	0	2019	Insectivore	Migratory	1.405555556
UPAL	Audubon's Warbler	AUWA	2	HY	0	2019	Insectivore	Migratory	1.405555556
UPAL	Audubon's Warbler	AUWA	2	HY	0	2019	Insectivore	Migratory	1.405555556
UPAL	Audubon's Warbler	AUWA	2	HY	0	2019	Insectivore	Migratory	1.405555556
UPAL	Audubon's Warbler	AUWA	2	HY	1	2019	Insectivore	Migratory	1.405555556
UPAL	Audubon's Warbler	AUWA	2	HY	0	2019	Insectivore	Migratory	1.405555556
UPAL	Audubon's Warbler	AUWA	2	HY	0	2019	Insectivore	Migratory	1.405555556
UPAL	Audubon's Warbler	AUWA	1	AHY	1	2019	Insectivore	Migratory	1.405555556
UPAL	Audubon's Warbler	AUWA	2	HY	1	2019	Insectivore	Migratory	1.405555556
UPAL	Audubon's Warbler	AUWA	2	HY	0	2019	Insectivore	Migratory	1.405555556
UPAL	Audubon's Warbler	AUWA	2	HY	0	2019	Insectivore	Migratory	1.405555556
UPAL	Audubon's Warbler	AUWA	2	HY	0	2019	Insectivore	Migratory	1.405555556
UPAL	Audubon's Warbler	AUWA	1	AHY	1	2019	Insectivore	Migratory	1.405555556
UPAL	Audubon's Warbler	AUWA	2	HY	0	2019	Insectivore	Migratory	1.405555556
UPAL	Audubon's Warbler	AUWA	2	HY	0	2019	Insectivore	Migratory	1.405555556
UPAL	Audubon's Warbler	AUWA	2	HY	1	2019	Insectivore	Migratory	1.405555556
UPAL	Audubon's Warbler	AUWA	1	AHY	1	2019	Insectivore	Migratory	1.405555556
UPAL	Audubon's Warbler	AUWA	1	AHY	1	2019	Insectivore	Migratory	1.405555556
UPAL	Audubon's Warbler	AUWA	1	AHY	1	2019	Insectivore	Migratory	1.405555556
UPAL	Audubon's Warbler	AUWA	1	AHY	1	2019	Insectivore	Migratory	1.405555556
UPAL	Audubon's Warbler	AUWA	1	AHY	0	2019	Insectivore	Migratory	1.405555556
UPAL	Audubon's Warbler	AUWA	1	AHY	1	2019	Insectivore	Migratory	1.405555556
UPAL	Audubon's Warbler	AUWA	1	AHY	1	2019	Insectivore	Migratory	1.405555556
UPAL	Audubon's Warbler	AUWA	1	AHY	1	2019	Insectivore	Migratory	1.405555556
UPAL	Audubon's Warbler	AUWA	2	HY	1	2019	Insectivore	Migratory	1.405555556
UPAL	Audubon's Warbler	AUWA	1	AHY	0	2020	Insectivore	Migratory	-2.136666667
UPAL	Audubon's Warbler	AUWA	1	AHY	0	2020	Insectivore	Migratory	-2.136666667
UPAL	Audubon's Warbler	AUWA	1	AHY	0	2020	Insectivore	Migratory	-2.136666667
UPAL	Audubon's Warbler	AUWA	1	AHY	1	2020	Insectivore	Migratory	-2.136666667
UPAL	Audubon's Warbler	AUWA	1	AHY	0	2020	Insectivore	Migratory	-2.136666667
UPAL	Audubon's Warbler	AUWA	2	HY	0	2020	Insectivore	Migratory	-2.136666667
UPAL	Audubon's Warbler	AUWA	1	AHY	1	2020	Insectivore	Migratory	-2.136666667
UPAL	Audubon's Warbler	AUWA	2	HY	0	2020	Insectivore	Migratory	-2.136666667
UPAL	Audubon's Warbler	AUWA	2	HY	0	2020	Insectivore	Migratory	-2.136666667
UPAL	Audubon's Warbler	AUWA	2	HY	0	2020	Insectivore	Migratory	-2.136666667
UPAL	Audubon's Warbler	AUWA	1	AHY	0	2020	Insectivore	Migratory	-2.136666667
UPAL	Audubon's Warbler	AUWA	2	HY	0	2020	Insectivore	Migratory	-2.136666667
UPAL	Audubon's Warbler	AUWA	2	HY	0	2020	Insectivore	Migratory	-2.136666667
UPAL	Audubon's Warbler	AUWA	2	HY	0	2020	Insectivore	Migratory	-2.136666667
UPAL	Audubon's Warbler	AUWA	2	HY	0	2020	Insectivore	Migratory	-2.136666667
UPAL	Audubon's Warbler	AUWA	2	HY	0	2020	Insectivore	Migratory	-2.136666667
UPAL	Audubon's Warbler	AUWA	2	HY	0	2020	Insectivore	Migratory	-2.136666667
UPAL	Audubon's Warbler	AUWA	2	HY	0	2020	Insectivore	Migratory	-2.136666667
UPAL	Audubon's Warbler	AUWA	2	HY	0	2020	Insectivore	Migratory	-2.136666667
UPAL	Audubon's Warbler	AUWA	2	HY	0	2020	Insectivore	Migratory	-2.136666667
UPAL	Audubon's Warbler	AUWA	2	HY	0	2020	Insectivore	Migratory	-2.136666667
UPAL	Audubon's Warbler	AUWA	2	HY	0	2020	Insectivore	Migratory	-2.136666667
UPAL	Audubon's Warbler	AUWA	2	HY	0	2020	Insectivore	Migratory	-2.136666667
UPAL	Audubon's Warbler	AUWA	2	HY	0	2020	Insectivore	Migratory	-2.136666667
UPAL	Audubon's Warbler	AUWA	5	AHY	0	2020	Insectivore	Migratory	-2.136666667
UPAL	Audubon's Warbler	AUWA	2	HY	1	2020	Insectivore	Migratory	-2.136666667
UPAL	Audubon's Warbler	AUWA	2	HY	0	2020	Insectivore	Migratory	-2.136666667
UPAL	Audubon's Warbler	AUWA	1	AHY	0	2020	Insectivore	Migratory	-2.136666667
UPAL	Audubon's Warbler	AUWA	2	HY	0	2020	Insectivore	Migratory	-2.136666667
UPAL	Audubon's Warbler	AUWA	2	HY	0	2020	Insectivore	Migratory	-2.136666667
UPAL	Audubon's Warbler	AUWA	2	HY	0	2020	Insectivore	Migratory	-2.136666667
UPAL	Audubon's Warbler	AUWA	1	AHY	0	2020	Insectivore	Migratory	-2.136666667
UPAL	Audubon's Warbler	AUWA	2	HY	0	2020	Insectivore	Migratory	-2.136666667
UPAL	Audubon's Warbler	AUWA	2	HY	0	2020	Insectivore	Migratory	-2.136666667
UPAL	Audubon's Warbler	AUWA	2	HY	0	2020	Insectivore	Migratory	-2.136666667
UPAL	Audubon's Warbler	AUWA	2	HY	0	2020	Insectivore	Migratory	-2.136666667
UPAL	Audubon's Warbler	AUWA	2	HY	0	2020	Insectivore	Migratory	-2.136666667
UPAL	Audubon's Warbler	AUWA	2	HY	0	2020	Insectivore	Migratory	-2.136666667
UPAL	Audubon's Warbler	AUWA	2	HY	0	2020	Insectivore	Migratory	-2.136666667
UPAL	Audubon's Warbler	AUWA	2	HY	0	2020	Insectivore	Migratory	-2.136666667
UPAL	Audubon's Warbler	AUWA	2	HY	1	2020	Insectivore	Migratory	-2.136666667
UPAL	Audubon's Warbler	AUWA	2	HY	0	2020	Insectivore	Migratory	-2.136666667
UPAL	Audubon's Warbler	AUWA	1	AHY	0	2020	Insectivore	Migratory	-2.136666667
UPAL	Audubon's Warbler	AUWA	2	HY	0	2020	Insectivore	Migratory	-2.136666667
UPAL	Audubon's Warbler	AUWA	1	AHY	0	2020	Insectivore	Migratory	-2.136666667
UPAL	Audubon's Warbler	AUWA	2	HY	1	2020	Insectivore	Migratory	-2.136666667
UPAL	Audubon's Warbler	AUWA	1	AHY	0	2020	Insectivore	Migratory	-2.136666667
UPAL	Audubon's Warbler	AUWA	1	AHY	0	2020	Insectivore	Migratory	-2.136666667
UPAL	Audubon's Warbler	AUWA	2	HY	0	2020	Insectivore	Migratory	-2.136666667
UPAL	Audubon's Warbler	AUWA	1	AHY	0	2020	Insectivore	Migratory	-2.136666667
UPAL	Audubon's Warbler	AUWA	2	HY	0	2020	Insectivore	Migratory	-2.136666667
UPAL	Audubon's Warbler	AUWA	1	AHY	1	2020	Insectivore	Migratory	-2.136666667
UPAL	Audubon's Warbler	AUWA	1	AHY	0	2020	Insectivore	Migratory	-2.136666667
UPAL	Audubon's Warbler	AUWA	2	HY	0	2020	Insectivore	Migratory	-2.136666667
UPAL	Audubon's Warbler	AUWA	1	AHY	0	2020	Insectivore	Migratory	-2.136666667
UPAL	Audubon's Warbler	AUWA	1	AHY	0	2020	Insectivore	Migratory	-2.136666667
UPAL	Audubon's Warbler	AUWA	2	HY	0	2020	Insectivore	Migratory	-2.136666667
UPAL	Audubon's Warbler	AUWA	1	AHY	1	2020	Insectivore	Migratory	-2.136666667
UPAL	Audubon's Warbler	AUWA	2	HY	0	2020	Insectivore	Migratory	-2.136666667
UPAL	Audubon's Warbler	AUWA	1	AHY	0	2020	Insectivore	Migratory	-2.136666667
UPAL	Audubon's Warbler	AUWA	2	HY	0	2020	Insectivore	Migratory	-2.136666667
UPAL	Audubon's Warbler	AUWA	2	HY	0	2020	Insectivore	Migratory	-2.136666667
UPAL	Audubon's Warbler	AUWA	2	HY	0	2020	Insectivore	Migratory	-2.136666667
UPAL	Audubon's Warbler	AUWA	1	AHY	0	2020	Insectivore	Migratory	-2.136666667
UPAL	Audubon's Warbler	AUWA	2	HY	1	2020	Insectivore	Migratory	-2.136666667
UPAL	Audubon's Warbler	AUWA	1	AHY	1	2020	Insectivore	Migratory	-2.136666667
PAJ	Bewick's Wren	BEWR	2	HY	0	2010	Insectivore	Migratory	0.231111111
PAJ	Bewick's Wren	BEWR	1	AHY	0	2011	Insectivore	Migratory	-3.008888889
PAJ	Bewick's Wren	BEWR	2	HY	0	2011	Insectivore	Migratory	-3.008888889
PAJ	Bewick's Wren	BEWR	1	AHY	0	2012	Insectivore	Migratory	-4.09
PAJ	Bewick's Wren	BEWR	5	AHY	0	2012	Insectivore	Migratory	-4.09
PAJ	Bewick's Wren	BEWR	1	AHY	1	2012	Insectivore	Migratory	-4.09
PAJ	Bewick's Wren	BEWR	2	HY	1	2012	Insectivore	Migratory	-4.09
PAJ	Bewick's Wren	BEWR	2	HY	0	2014	Insectivore	Migratory	-2.362222222
PAJ	Bewick's Wren	BEWR	2	HY	1	2014	Insectivore	Migratory	-2.362222222
PAJ	Bewick's Wren	BEWR	2	HY	0	2014	Insectivore	Migratory	-2.362222222
PAJ	Bewick's Wren	BEWR	2	HY	0	2014	Insectivore	Migratory	-2.362222222
PAJ	Bewick's Wren	BEWR	2	HY	1	2014	Insectivore	Migratory	-2.362222222
PAJ	Bewick's Wren	BEWR	2	HY	0	2014	Insectivore	Migratory	-2.362222222
PAJ	Bewick's Wren	BEWR	2	HY	1	2014	Insectivore	Migratory	-2.362222222
PAJ	Bewick's Wren	BEWR	1	AHY	0	2014	Insectivore	Migratory	-2.362222222
PAJ	Bewick's Wren	BEWR	1	AHY	0	2015	Insectivore	Migratory	1.39
PAJ	Bewick's Wren	BEWR	1	AHY	0	2015	Insectivore	Migratory	1.39
PAJ	Bewick's Wren	BEWR	1	AHY	0	2015	Insectivore	Migratory	1.39
PAJ	Bewick's Wren	BEWR	2	HY	0	2015	Insectivore	Migratory	1.39
PAJ	Bewick's Wren	BEWR	2	HY	0	2015	Insectivore	Migratory	1.39
PAJ	Bewick's Wren	BEWR	1	AHY	0	2015	Insectivore	Migratory	1.39
PAJ	Bewick's Wren	BEWR	1	AHY	1	2016	Insectivore	Migratory	0.37
PAJ	Bewick's Wren	BEWR	1	AHY	0	2016	Insectivore	Migratory	0.37
PAJ	Bewick's Wren	BEWR	2	HY	0	2016	Insectivore	Migratory	0.37
PAJ	Bewick's Wren	BEWR	2	HY	0	2016	Insectivore	Migratory	0.37
PAJ	Bewick's Wren	BEWR	2	HY	0	2016	Insectivore	Migratory	0.37
PAJ	Bewick's Wren	BEWR	2	HY	0	2016	Insectivore	Migratory	0.37
PAJ	Bewick's Wren	BEWR	2	HY	0	2016	Insectivore	Migratory	0.37
PAJ	Bewick's Wren	BEWR	2	HY	0	2017	Insectivore	Migratory	0.104444444
PAJ	Bewick's Wren	BEWR	2	HY	0	2017	Insectivore	Migratory	0.104444444
PAJ	Bewick's Wren	BEWR	2	HY	0	2017	Insectivore	Migratory	0.104444444
PAJ	Bewick's Wren	BEWR	2	HY	0	2017	Insectivore	Migratory	0.104444444
PAJ	Bewick's Wren	BEWR	2	HY	1	2017	Insectivore	Migratory	0.104444444
PAJ	Bewick's Wren	BEWR	1	AHY	0	2017	Insectivore	Migratory	0.104444444
PAJ	Bewick's Wren	BEWR	2	HY	0	2017	Insectivore	Migratory	0.104444444
PAJ	Bewick's Wren	BEWR	1	AHY	0	2018	Insectivore	Migratory	-3.827777778
PAJ	Bewick's Wren	BEWR	2	HY	0	2018	Insectivore	Migratory	-3.827777778
PAJ	Bewick's Wren	BEWR	2	HY	0	2020	Insectivore	Migratory	-2.136666667
PAJ	Bewick's Wren	BEWR	2	HY	0	2020	Insectivore	Migratory	-2.136666667
PAJ	Bewick's Wren	BEWR	5	AHY	0	2020	Insectivore	Migratory	-2.136666667
PAJ	Bewick's Wren	BEWR	2	HY	0	2020	Insectivore	Migratory	-2.136666667
PAJ	Black-headed Grosbeak	BHGR	2	HY	0	2010	Omnivore	Migratory	0.231111111
PAJ	Black-headed Grosbeak	BHGR	2	HY	0	2012	Omnivore	Migratory	-4.09
PAJ	Black-headed Grosbeak	BHGR	5	AHY	1	2014	Omnivore	Migratory	-2.362222222
PAJ	Black-headed Grosbeak	BHGR	2	HY	1	2014	Omnivore	Migratory	-2.362222222
PAJ	Black-headed Grosbeak	BHGR	2	HY	1	2015	Omnivore	Migratory	1.39
PAJ	Black-headed Grosbeak	BHGR	2	HY	0	2015	Omnivore	Migratory	1.39
PAJ	Black-headed Grosbeak	BHGR	2	HY	0	2015	Omnivore	Migratory	1.39
PAJ	Black-headed Grosbeak	BHGR	2	HY	1	2015	Omnivore	Migratory	1.39
PAJ	Black-headed Grosbeak	BHGR	2	HY	1	2015	Omnivore	Migratory	1.39
PAJ	Black-headed Grosbeak	BHGR	2	HY	1	2015	Omnivore	Migratory	1.39
PAJ	Black-headed Grosbeak	BHGR	2	HY	1	2017	Omnivore	Migratory	0.104444444
PAJ	Black-headed Grosbeak	BHGR	2	HY	1	2018	Omnivore	Migratory	-3.827777778
PAJ	Black-headed Grosbeak	BHGR	2	HY	0	2019	Omnivore	Migratory	1.405555556
PAJ	Black-headed Grosbeak	BHGR	2	HY	1	2019	Omnivore	Migratory	1.405555556
PAJ	Black-headed Grosbeak	BHGR	2	HY	0	2019	Omnivore	Migratory	1.405555556
PAJ	Black-headed Grosbeak	BHGR	2	HY	0	2019	Omnivore	Migratory	1.405555556
PAJ	Black-headed Grosbeak	BHGR	2	HY	0	2019	Omnivore	Migratory	1.405555556
PAJ	Black-headed Grosbeak	BHGR	2	HY	0	2019	Omnivore	Migratory	1.405555556
PAJ	Black-headed Grosbeak	BHGR	2	HY	1	2019	Omnivore	Migratory	1.405555556
UPAL	Black-headed Grosbeak	BHGR	2	HY	0	2014	Omnivore	Migratory	-2.362222222
UPAL	Black-headed Grosbeak	BHGR	2	HY	0	2014	Omnivore	Migratory	-2.362222222
UPAL	Black-headed Grosbeak	BHGR	6	AHY	0	2014	Omnivore	Migratory	-2.362222222
UPAL	Black-headed Grosbeak	BHGR	2	HY	0	2014	Omnivore	Migratory	-2.362222222
UPAL	Black-headed Grosbeak	BHGR	2	HY	1	2015	Omnivore	Migratory	1.39
UPAL	Black-headed Grosbeak	BHGR	2	HY	1	2017	Omnivore	Migratory	0.104444444
UPAL	Black-headed Grosbeak	BHGR	2	HY	1	2017	Omnivore	Migratory	0.104444444
UPAL	Black-headed Grosbeak	BHGR	2	HY	1	2017	Omnivore	Migratory	0.104444444
UPAL	Black-headed Grosbeak	BHGR	2	HY	1	2019	Omnivore	Migratory	1.405555556
UPAL	Black-headed Grosbeak	BHGR	2	HY	0	2019	Omnivore	Migratory	1.405555556
UPAL	Black-headed Grosbeak	BHGR	2	HY	0	2019	Omnivore	Migratory	1.405555556
PAJ	Black-throated Gray Warbler	BTYW	2	HY	0	2019	Insectivore	Migratory	1.405555556
UPAL	Black-throated Gray Warbler	BTYW	2	HY	0	2013	Insectivore	Migratory	-5.802222222
UPAL	Black-throated Gray Warbler	BTYW	2	HY	0	2013	Insectivore	Migratory	-5.802222222
UPAL	Black-throated Gray Warbler	BTYW	2	HY	0	2014	Insectivore	Migratory	-2.362222222
UPAL	Black-throated Gray Warbler	BTYW	2	HY	1	2014	Insectivore	Migratory	-2.362222222
UPAL	Black-throated Gray Warbler	BTYW	2	HY	0	2014	Insectivore	Migratory	-2.362222222
UPAL	Black-throated Gray Warbler	BTYW	2	HY	1	2015	Insectivore	Migratory	1.39
UPAL	Black-throated Gray Warbler	BTYW	2	HY	1	2018	Insectivore	Migratory	-3.827777778
PAJ	Blue Grosbeak	BLGR	2	HY	0	2010	Insectivore	Migratory	0.231111111
PAJ	Blue Grosbeak	BLGR	6	AHY	0	2010	Insectivore	Migratory	0.231111111
PAJ	Blue Grosbeak	BLGR	6	AHY	0	2010	Insectivore	Migratory	0.231111111
PAJ	Blue Grosbeak	BLGR	6	AHY	0	2010	Insectivore	Migratory	0.231111111
PAJ	Blue Grosbeak	BLGR	6	AHY	0	2010	Insectivore	Migratory	0.231111111
PAJ	Blue Grosbeak	BLGR	6	AHY	0	2010	Insectivore	Migratory	0.231111111
PAJ	Blue Grosbeak	BLGR	2	HY	0	2010	Insectivore	Migratory	0.231111111
PAJ	Blue Grosbeak	BLGR	1	AHY	0	2014	Insectivore	Migratory	-2.362222222
PAJ	Blue Grosbeak	BLGR	5	AHY	0	2014	Insectivore	Migratory	-2.362222222
PAJ	Blue Grosbeak	BLGR	5	AHY	0	2014	Insectivore	Migratory	-2.362222222
PAJ	Blue Grosbeak	BLGR	6	AHY	0	2015	Insectivore	Migratory	1.39
PAJ	Blue Grosbeak	BLGR	2	HY	1	2015	Insectivore	Migratory	1.39
PAJ	Blue Grosbeak	BLGR	2	HY	1	2016	Insectivore	Migratory	0.37
PAJ	Blue Grosbeak	BLGR	2	HY	0	2016	Insectivore	Migratory	0.37
PAJ	Blue Grosbeak	BLGR	2	HY	0	2016	Insectivore	Migratory	0.37
PAJ	Blue Grosbeak	BLGR	6	AHY	0	2019	Insectivore	Migratory	1.405555556
PAJ	Blue Grosbeak	BLGR	1	AHY	0	2019	Insectivore	Migratory	1.405555556
PAJ	Blue Grosbeak	BLGR	2	HY	0	2019	Insectivore	Migratory	1.405555556
PAJ	Blue Grosbeak	BLGR	2	HY	0	2019	Insectivore	Migratory	1.405555556
PAJ	Blue-gray Gnatcatcher	BGGN	1	AHY	0	2011	Insectivore	Migratory	-3.008888889
PAJ	Blue-gray Gnatcatcher	BGGN	5	AHY	0	2012	Insectivore	Migratory	-4.09
PAJ	Blue-gray Gnatcatcher	BGGN	1	AHY	0	2013	Insectivore	Migratory	-5.802222222
PAJ	Blue-gray Gnatcatcher	BGGN	5	AHY	1	2013	Insectivore	Migratory	-5.802222222
PAJ	Blue-Gray Gnatcatcher	BGGN	1	AHY	0	2016	Insectivore	Migratory	0.37
PAJ	Blue-Gray Gnatcatcher	BGGN	2	HY	1	2016	Insectivore	Migratory	0.37
PAJ	Blue-gray Gnatcatcher	BGGN	2	HY	0	2017	Insectivore	Migratory	0.104444444
PAJ	Blue-gray Gnatcatcher	BGGN	2	HY	0	2017	Insectivore	Migratory	0.104444444
PAJ	Blue-gray Gnatcatcher	BGGN	2	HY	0	2017	Insectivore	Migratory	0.104444444
PAJ	Blue-gray Gnatcatcher	BGGN	2	HY	0	2017	Insectivore	Migratory	0.104444444
PAJ	Blue-gray Gnatcatcher	BGGN	2	HY	0	2017	Insectivore	Migratory	0.104444444
PAJ	Blue-gray Gnatcatcher	BGGN	2	HY	0	2020	Insectivore	Migratory	-2.136666667
PAJ	Blue-gray Gnatcatcher	BGGN	2	HY	0	2020	Insectivore	Migratory	-2.136666667
PAJ	Blue-gray Gnatcatcher	BGGN	2	HY	0	2020	Insectivore	Migratory	-2.136666667
PAJ	Blue-gray Gnatcatcher	BGGN	2	HY	1	2020	Insectivore	Migratory	-2.136666667
PAJ	Blue-gray Gnatcatcher	BGGN	5	AHY	0	2020	Insectivore	Migratory	-2.136666667
PAJ	Blue-gray Gnatcatcher	BGGN	1	AHY	0	2020	Insectivore	Migratory	-2.136666667
UPAL	Blue-gray Gnatcatcher	BGGN	1	AHY	0	2020	Insectivore	Migratory	-2.136666667
PAJ	Brewer's Sparrow	BRSP	2	HY	0	2011	Insectivore	Migratory	-3.008888889
PAJ	Brewer's Sparrow	BRSP	1	AHY	0	2012	Insectivore	Migratory	-4.09
PAJ	Brewer's Sparrow	BRSP	2	HY	1	2012	Insectivore	Migratory	-4.09
PAJ	Brewer's Sparrow	BRSP	2	HY	0	2012	Insectivore	Migratory	-4.09
PAJ	Brewer's Sparrow	BRSP	1	AHY	1	2012	Insectivore	Migratory	-4.09
PAJ	Brewer's Sparrow	BRSP	2	HY	1	2012	Insectivore	Migratory	-4.09
PAJ	Brewer's Sparrow	BRSP	2	HY	0	2015	Insectivore	Migratory	1.39
PAJ	Brewer's Sparrow	BRSP	2	HY	0	2015	Insectivore	Migratory	1.39
PAJ	Brewer's Sparrow	BRSP	2	HY	0	2016	Insectivore	Migratory	0.37
PAJ	Brewer's Sparrow	BRSP	5	AHY	0	2018	Insectivore	Migratory	-3.827777778
PAJ	Brewer's Sparrow	BRSP	2	HY	0	2018	Insectivore	Migratory	-3.827777778
PAJ	Brewer's Sparrow	BRSP	2	HY	0	2018	Insectivore	Migratory	-3.827777778
PAJ	Brewer's Sparrow	BRSP	2	HY	1	2018	Insectivore	Migratory	-3.827777778
PAJ	Brewer's Sparrow	BRSP	2	HY	0	2018	Insectivore	Migratory	-3.827777778
PAJ	Brewer's Sparrow	BRSP	1	AHY	0	2018	Insectivore	Migratory	-3.827777778
PAJ	Brewer's Sparrow	BRSP	2	HY	1	2019	Insectivore	Migratory	1.405555556
PAJ	Brewer's Sparrow	BRSP	2	HY	0	2019	Insectivore	Migratory	1.405555556
PAJ	Brewer's Sparrow	BRSP	2	HY	1	2019	Insectivore	Migratory	1.405555556
PAJ	Brewer's Sparrow	BRSP	2	HY	1	2019	Insectivore	Migratory	1.405555556
PAJ	Brewer's Sparrow	BRSP	2	HY	1	2019	Insectivore	Migratory	1.405555556
PAJ	Brewer's Sparrow	BRSP	2	HY	1	2019	Insectivore	Migratory	1.405555556
PAJ	Brewer's Sparrow	BRSP	2	HY	0	2019	Insectivore	Migratory	1.405555556
PAJ	Brewer's Sparrow	BRSP	2	HY	1	2019	Insectivore	Migratory	1.405555556
PAJ	Brewer's Sparrow	BRSP	2	HY	1	2019	Insectivore	Migratory	1.405555556
PAJ	Brewer's Sparrow	BRSP	1	AHY	1	2019	Insectivore	Migratory	1.405555556
PAJ	Brewer's Sparrow	BRSP	2	HY	0	2019	Insectivore	Migratory	1.405555556
PAJ	Brewer's Sparrow	BRSP	2	HY	1	2019	Insectivore	Migratory	1.405555556
PAJ	Brewer's Sparrow	BRSP	2	HY	1	2019	Insectivore	Migratory	1.405555556
PAJ	Brewer's Sparrow	BRSP	2	HY	0	2019	Insectivore	Migratory	1.405555556
PAJ	Brewer's Sparrow	BRSP	2	HY	0	2019	Insectivore	Migratory	1.405555556
PAJ	Brewer's Sparrow	BRSP	2	HY	1	2019	Insectivore	Migratory	1.405555556
PAJ	Brewer's Sparrow	BRSP	2	HY	1	2019	Insectivore	Migratory	1.405555556
PAJ	Brewer's Sparrow	BRSP	2	HY	1	2019	Insectivore	Migratory	1.405555556
PAJ	Brewer's Sparrow	BRSP	2	HY	0	2019	Insectivore	Migratory	1.405555556
PAJ	Brewer's Sparrow	BRSP	2	HY	0	2019	Insectivore	Migratory	1.405555556
PAJ	Brewer's Sparrow	BRSP	2	HY	0	2019	Insectivore	Migratory	1.405555556
PAJ	Brewer's Sparrow	BRSP	2	HY	1	2019	Insectivore	Migratory	1.405555556
PAJ	Brewer's Sparrow	BRSP	2	HY	0	2019	Insectivore	Migratory	1.405555556
PAJ	Brewer's Sparrow	BRSP	2	HY	1	2019	Insectivore	Migratory	1.405555556
PAJ	Brewer's Sparrow	BRSP	2	HY	1	2019	Insectivore	Migratory	1.405555556
PAJ	Brewer's Sparrow	BRSP	2	HY	1	2019	Insectivore	Migratory	1.405555556
PAJ	Brewer's Sparrow	BRSP	2	HY	1	2019	Insectivore	Migratory	1.405555556
PAJ	Brewer's Sparrow	BRSP	2	HY	1	2019	Insectivore	Migratory	1.405555556
PAJ	Brewer's Sparrow	BRSP	2	HY	0	2019	Insectivore	Migratory	1.405555556
PAJ	Brewer's Sparrow	BRSP	2	HY	1	2019	Insectivore	Migratory	1.405555556
PAJ	Brewer's Sparrow	BRSP	2	HY	1	2019	Insectivore	Migratory	1.405555556
PAJ	Brewer's Sparrow	BRSP	2	HY	1	2019	Insectivore	Migratory	1.405555556
PAJ	Brewer's Sparrow	BRSP	2	HY	0	2019	Insectivore	Migratory	1.405555556
PAJ	Brewer's Sparrow	BRSP	2	HY	1	2019	Insectivore	Migratory	1.405555556
PAJ	Brewer's Sparrow	BRSP	2	HY	1	2019	Insectivore	Migratory	1.405555556
PAJ	Brewer's Sparrow	BRSP	2	HY	1	2019	Insectivore	Migratory	1.405555556
PAJ	Brewer's Sparrow	BRSP	2	HY	1	2019	Insectivore	Migratory	1.405555556
PAJ	Brewer's Sparrow	BRSP	2	HY	1	2019	Insectivore	Migratory	1.405555556
PAJ	Brewer's Sparrow	BRSP	2	HY	1	2019	Insectivore	Migratory	1.405555556
PAJ	Brewer's Sparrow	BRSP	2	HY	0	2019	Insectivore	Migratory	1.405555556
PAJ	Brewer's Sparrow	BRSP	2	HY	1	2019	Insectivore	Migratory	1.405555556
PAJ	Brewer's Sparrow	BRSP	2	HY	1	2019	Insectivore	Migratory	1.405555556
PAJ	Brewer's Sparrow	BRSP	2	HY	1	2019	Insectivore	Migratory	1.405555556
PAJ	Brewer's Sparrow	BRSP	2	HY	1	2019	Insectivore	Migratory	1.405555556
PAJ	Brewer's Sparrow	BRSP	2	HY	0	2019	Insectivore	Migratory	1.405555556
PAJ	Brewer's Sparrow	BRSP	1	AHY	0	2019	Insectivore	Migratory	1.405555556
PAJ	Brewer's Sparrow	BRSP	1	AHY	0	2019	Insectivore	Migratory	1.405555556
PAJ	Brewer's Sparrow	BRSP	2	HY	1	2019	Insectivore	Migratory	1.405555556
PAJ	Brewer's Sparrow	BRSP	2	HY	1	2019	Insectivore	Migratory	1.405555556
PAJ	Brewer's Sparrow	BRSP	2	HY	1	2019	Insectivore	Migratory	1.405555556
PAJ	Brewer's Sparrow	BRSP	2	HY	1	2019	Insectivore	Migratory	1.405555556
UPAL	Brewer's Sparrow	BRSP	1	AHY	0	2014	Insectivore	Migratory	-2.362222222
UPAL	Brewer's Sparrow	BRSP	2	HY	0	2016	Insectivore	Migratory	0.37
UPAL	Brewer's Sparrow	BRSP	2	HY	1	2016	Insectivore	Migratory	0.37
UPAL	Brewer's Sparrow	BRSP	2	HY	0	2017	Insectivore	Migratory	0.104444444
UPAL	Brewer's Sparrow	BRSP	2	HY	0	2017	Insectivore	Migratory	0.104444444
UPAL	Brewer's Sparrow	BRSP	2	HY	1	2019	Insectivore	Migratory	1.405555556
UPAL	Brewer's Sparrow	BRSP	2	HY	1	2019	Insectivore	Migratory	1.405555556
UPAL	Brewer's Sparrow	BRSP	2	HY	0	2019	Insectivore	Migratory	1.405555556
UPAL	Brewer's Sparrow	BRSP	2	HY	1	2019	Insectivore	Migratory	1.405555556
UPAL	Brewer's Sparrow	BRSP	2	HY	0	2019	Insectivore	Migratory	1.405555556
UPAL	Brewer's Sparrow	BRSP	2	HY	1	2020	Insectivore	Migratory	-2.136666667
UPAL	Brewer's Sparrow	BRSP	2	HY	0	2020	Insectivore	Migratory	-2.136666667
PAJ	Brown Creeper	BRCR	1	AHY	0	2016	Insectivore	Year-round	0.37
PAJ	Brown Creeper	BRCR	2	HY	1	2019	Insectivore	Year-round	1.405555556
UPAL	Brown Creeper	BRCR	2	HY	0	2010	Insectivore	Year-round	0.231111111
UPAL	Brown Creeper	BRCR	2	HY	0	2010	Insectivore	Year-round	0.231111111
UPAL	Brown Creeper	BRCR	2	HY	1	2010	Insectivore	Year-round	0.231111111
UPAL	Brown Creeper	BRCR	2	HY	0	2010	Insectivore	Year-round	0.231111111
UPAL	Brown Creeper	BRCR	2	HY	0	2011	Insectivore	Year-round	-3.008888889
UPAL	Brown Creeper	BRCR	2	HY	0	2012	Insectivore	Year-round	-4.09
UPAL	Brown Creeper	BRCR	2	HY	0	2014	Insectivore	Year-round	-2.362222222
UPAL	Brown Creeper	BRCR	1	AHY	1	2014	Insectivore	Year-round	-2.362222222
UPAL	Brown Creeper	BRCR	2	HY	1	2015	Insectivore	Year-round	1.39
UPAL	Brown Creeper	BRCR	2	HY	0	2015	Insectivore	Year-round	1.39
UPAL	Brown Creeper	BRCR	1	AHY	0	2015	Insectivore	Year-round	1.39
UPAL	Brown Creeper	BRCR	2	HY	0	2015	Insectivore	Year-round	1.39
UPAL	Brown Creeper	BRCR	2	HY	1	2016	Insectivore	Year-round	0.37
UPAL	Brown Creeper	BRCR	2	HY	0	2016	Insectivore	Year-round	0.37
UPAL	Brown Creeper	BRCR	2	HY	0	2017	Insectivore	Year-round	0.104444444
UPAL	Brown Creeper	BRCR	2	HY	0	2018	Insectivore	Year-round	-3.827777778
UPAL	Brown Creeper	BRCR	2	HY	0	2018	Insectivore	Year-round	-3.827777778
UPAL	Brown Creeper	BRCR	2	HY	0	2020	Insectivore	Year-round	-2.136666667
UPAL	Brown Creeper	BRCR	2	HY	1	2020	Insectivore	Year-round	-2.136666667
UPAL	Brown Creeper	BRCR	2	HY	1	2020	Insectivore	Year-round	-2.136666667
UPAL	Brown Creeper	BRCR	2	HY	1	2020	Insectivore	Year-round	-2.136666667
UPAL	Brown Creeper	BRCR	2	HY	1	2020	Insectivore	Year-round	-2.136666667
UPAL	Brown Creeper	BRCR	2	HY	1	2020	Insectivore	Year-round	-2.136666667
UPAL	Brown Creeper	BRCR	2	HY	0	2020	Insectivore	Year-round	-2.136666667
UPAL	Brown Creeper	BRCR	2	HY	1	2020	Insectivore	Year-round	-2.136666667
UPAL	Brown Creeper	BRCR	2	HY	1	2020	Insectivore	Year-round	-2.136666667
UPAL	Brown Creeper	BRCR	2	HY	1	2020	Insectivore	Year-round	-2.136666667
UPAL	Brown Creeper	BRCR	2	HY	1	2020	Insectivore	Year-round	-2.136666667
PAJ	Bushtit	BUSH	1	AHY	1	2011	Insectivore	Year-round	-3.008888889
PAJ	Bushtit	BUSH	2	HY	0	2011	Insectivore	Year-round	-3.008888889
PAJ	Bushtit	BUSH	1	AHY	0	2011	Insectivore	Year-round	-3.008888889
PAJ	Bushtit	BUSH	1	AHY	1	2011	Insectivore	Year-round	-3.008888889
PAJ	Bushtit	BUSH	1	AHY	0	2011	Insectivore	Year-round	-3.008888889
PAJ	Bushtit	BUSH	1	AHY	1	2011	Insectivore	Year-round	-3.008888889
PAJ	Bushtit	BUSH	1	AHY	1	2011	Insectivore	Year-round	-3.008888889
PAJ	Bushtit	BUSH	1	AHY	0	2011	Insectivore	Year-round	-3.008888889
PAJ	Bushtit	BUSH	2	HY	1	2011	Insectivore	Year-round	-3.008888889
PAJ	Bushtit	BUSH	2	HY	0	2011	Insectivore	Year-round	-3.008888889
PAJ	Bushtit	BUSH	2	HY	1	2011	Insectivore	Year-round	-3.008888889
PAJ	Bushtit	BUSH	1	AHY	0	2012	Insectivore	Year-round	-4.09
PAJ	Bushtit	BUSH	2	HY	0	2012	Insectivore	Year-round	-4.09
PAJ	Bushtit	BUSH	2	HY	1	2012	Insectivore	Year-round	-4.09
PAJ	Bushtit	BUSH	2	HY	0	2012	Insectivore	Year-round	-4.09
PAJ	Bushtit	BUSH	2	HY	0	2012	Insectivore	Year-round	-4.09
PAJ	Bushtit	BUSH	2	HY	0	2012	Insectivore	Year-round	-4.09
PAJ	Bushtit	BUSH	2	HY	1	2012	Insectivore	Year-round	-4.09
PAJ	Bushtit	BUSH	2	HY	1	2012	Insectivore	Year-round	-4.09
PAJ	Bushtit	BUSH	2	HY	0	2012	Insectivore	Year-round	-4.09
PAJ	Bushtit	BUSH	2	HY	1	2012	Insectivore	Year-round	-4.09
PAJ	Bushtit	BUSH	2	HY	1	2012	Insectivore	Year-round	-4.09
PAJ	Bushtit	BUSH	2	HY	0	2012	Insectivore	Year-round	-4.09
PAJ	Bushtit	BUSH	2	HY	0	2012	Insectivore	Year-round	-4.09
PAJ	Bushtit	BUSH	2	HY	0	2012	Insectivore	Year-round	-4.09
PAJ	Bushtit	BUSH	1	AHY	0	2012	Insectivore	Year-round	-4.09
PAJ	Bushtit	BUSH	2	HY	1	2012	Insectivore	Year-round	-4.09
PAJ	Bushtit	BUSH	2	HY	0	2012	Insectivore	Year-round	-4.09
PAJ	Bushtit	BUSH	2	HY	0	2012	Insectivore	Year-round	-4.09
PAJ	Bushtit	BUSH	2	HY	1	2012	Insectivore	Year-round	-4.09
PAJ	Bushtit	BUSH	2	HY	0	2012	Insectivore	Year-round	-4.09
PAJ	Bushtit	BUSH	2	HY	0	2012	Insectivore	Year-round	-4.09
PAJ	Bushtit	BUSH	1	AHY	0	2012	Insectivore	Year-round	-4.09
PAJ	Bushtit	BUSH	2	HY	1	2012	Insectivore	Year-round	-4.09
PAJ	Bushtit	BUSH	1	AHY	0	2013	Insectivore	Year-round	-5.802222222
PAJ	Bushtit	BUSH	1	AHY	1	2014	Insectivore	Year-round	-2.362222222
PAJ	Bushtit	BUSH	1	AHY	1	2014	Insectivore	Year-round	-2.362222222
PAJ	Bushtit	BUSH	2	HY	0	2014	Insectivore	Year-round	-2.362222222
PAJ	Bushtit	BUSH	2	HY	0	2014	Insectivore	Year-round	-2.362222222
PAJ	Bushtit	BUSH	2	HY	1	2014	Insectivore	Year-round	-2.362222222
PAJ	Bushtit	BUSH	1	AHY	0	2015	Insectivore	Year-round	1.39
PAJ	Bushtit	BUSH	2	HY	1	2015	Insectivore	Year-round	1.39
PAJ	Bushtit	BUSH	2	HY	0	2015	Insectivore	Year-round	1.39
PAJ	Bushtit	BUSH	2	HY	1	2015	Insectivore	Year-round	1.39
PAJ	Bushtit	BUSH	2	HY	0	2015	Insectivore	Year-round	1.39
PAJ	Bushtit	BUSH	1	AHY	1	2015	Insectivore	Year-round	1.39
PAJ	Bushtit	BUSH	1	AHY	1	2015	Insectivore	Year-round	1.39
PAJ	Bushtit	BUSH	2	HY	1	2015	Insectivore	Year-round	1.39
PAJ	Bushtit	BUSH	1	AHY	1	2015	Insectivore	Year-round	1.39
PAJ	Bushtit	BUSH	1	AHY	1	2015	Insectivore	Year-round	1.39
PAJ	Bushtit	BUSH	1	AHY	1	2015	Insectivore	Year-round	1.39
PAJ	Bushtit	BUSH	1	AHY	1	2016	Insectivore	Year-round	0.37
PAJ	Bushtit	BUSH	1	AHY	0	2016	Insectivore	Year-round	0.37
PAJ	Bushtit	BUSH	2	HY	0	2016	Insectivore	Year-round	0.37
PAJ	Bushtit	BUSH	2	HY	0	2016	Insectivore	Year-round	0.37
PAJ	Bushtit	BUSH	2	HY	1	2016	Insectivore	Year-round	0.37
PAJ	Bushtit	BUSH	2	HY	1	2016	Insectivore	Year-round	0.37
PAJ	Bushtit	BUSH	2	HY	1	2016	Insectivore	Year-round	0.37
PAJ	Bushtit	BUSH	2	HY	1	2016	Insectivore	Year-round	0.37
PAJ	Bushtit	BUSH	2	HY	1	2016	Insectivore	Year-round	0.37
PAJ	Bushtit	BUSH	1	AHY	0	2017	Insectivore	Year-round	0.104444444
PAJ	Bushtit	BUSH	2	HY	0	2017	Insectivore	Year-round	0.104444444
PAJ	Bushtit	BUSH	2	HY	0	2017	Insectivore	Year-round	0.104444444
PAJ	Bushtit	BUSH	2	HY	0	2017	Insectivore	Year-round	0.104444444
PAJ	Bushtit	BUSH	2	HY	0	2017	Insectivore	Year-round	0.104444444
PAJ	Bushtit	BUSH	2	HY	1	2017	Insectivore	Year-round	0.104444444
PAJ	Bushtit	BUSH	2	HY	0	2017	Insectivore	Year-round	0.104444444
PAJ	Bushtit	BUSH	2	HY	0	2017	Insectivore	Year-round	0.104444444
PAJ	Bushtit	BUSH	2	HY	0	2017	Insectivore	Year-round	0.104444444
PAJ	Bushtit	BUSH	2	HY	0	2017	Insectivore	Year-round	0.104444444
PAJ	Bushtit	BUSH	2	HY	0	2017	Insectivore	Year-round	0.104444444
PAJ	Bushtit	BUSH	1	AHY	0	2017	Insectivore	Year-round	0.104444444
PAJ	Bushtit	BUSH	2	HY	1	2017	Insectivore	Year-round	0.104444444
PAJ	Bushtit	BUSH	1	AHY	0	2017	Insectivore	Year-round	0.104444444
PAJ	Bushtit	BUSH	1	AHY	0	2017	Insectivore	Year-round	0.104444444
PAJ	Bushtit	BUSH	1	AHY	0	2017	Insectivore	Year-round	0.104444444
PAJ	Bushtit	BUSH	1	AHY	0	2017	Insectivore	Year-round	0.104444444
PAJ	Bushtit	BUSH	1	AHY	0	2017	Insectivore	Year-round	0.104444444
PAJ	Bushtit	BUSH	1	AHY	0	2017	Insectivore	Year-round	0.104444444
PAJ	Bushtit	BUSH	1	AHY	0	2017	Insectivore	Year-round	0.104444444
PAJ	Bushtit	BUSH	2	HY	1	2017	Insectivore	Year-round	0.104444444
PAJ	Bushtit	BUSH	2	HY	1	2017	Insectivore	Year-round	0.104444444
PAJ	Bushtit	BUSH	2	HY	1	2017	Insectivore	Year-round	0.104444444
PAJ	Bushtit	BUSH	2	HY	0	2017	Insectivore	Year-round	0.104444444
PAJ	Bushtit	BUSH	2	HY	0	2017	Insectivore	Year-round	0.104444444
PAJ	Bushtit	BUSH	2	HY	0	2017	Insectivore	Year-round	0.104444444
PAJ	Bushtit	BUSH	1	AHY	0	2017	Insectivore	Year-round	0.104444444
PAJ	Bushtit	BUSH	2	HY	0	2017	Insectivore	Year-round	0.104444444
PAJ	Bushtit	BUSH	2	HY	0	2017	Insectivore	Year-round	0.104444444
PAJ	Bushtit	BUSH	2	HY	1	2017	Insectivore	Year-round	0.104444444
PAJ	Bushtit	BUSH	2	HY	0	2017	Insectivore	Year-round	0.104444444
PAJ	Bushtit	BUSH	2	HY	1	2017	Insectivore	Year-round	0.104444444
PAJ	Bushtit	BUSH	1	AHY	0	2018	Insectivore	Year-round	-3.827777778
PAJ	Bushtit	BUSH	1	AHY	0	2018	Insectivore	Year-round	-3.827777778
PAJ	Bushtit	BUSH	1	AHY	0	2018	Insectivore	Year-round	-3.827777778
PAJ	Bushtit	BUSH	1	AHY	0	2018	Insectivore	Year-round	-3.827777778
PAJ	Bushtit	BUSH	2	HY	0	2018	Insectivore	Year-round	-3.827777778
PAJ	Bushtit	BUSH	2	HY	0	2018	Insectivore	Year-round	-3.827777778
PAJ	Bushtit	BUSH	2	HY	0	2018	Insectivore	Year-round	-3.827777778
PAJ	Bushtit	BUSH	1	AHY	0	2018	Insectivore	Year-round	-3.827777778
PAJ	Bushtit	BUSH	2	HY	0	2018	Insectivore	Year-round	-3.827777778
PAJ	Bushtit	BUSH	2	HY	0	2018	Insectivore	Year-round	-3.827777778
PAJ	Bushtit	BUSH	2	HY	0	2018	Insectivore	Year-round	-3.827777778
PAJ	Bushtit	BUSH	2	HY	0	2018	Insectivore	Year-round	-3.827777778
PAJ	Bushtit	BUSH	2	HY	1	2019	Insectivore	Year-round	1.405555556
PAJ	Bushtit	BUSH	2	HY	0	2019	Insectivore	Year-round	1.405555556
PAJ	Bushtit	BUSH	2	HY	1	2019	Insectivore	Year-round	1.405555556
PAJ	Bushtit	BUSH	2	HY	0	2019	Insectivore	Year-round	1.405555556
PAJ	Bushtit	BUSH	2	HY	0	2019	Insectivore	Year-round	1.405555556
PAJ	Bushtit	BUSH	2	HY	0	2019	Insectivore	Year-round	1.405555556
PAJ	Bushtit	BUSH	2	HY	0	2019	Insectivore	Year-round	1.405555556
PAJ	Bushtit	BUSH	2	HY	0	2019	Insectivore	Year-round	1.405555556
PAJ	Bushtit	BUSH	2	HY	0	2019	Insectivore	Year-round	1.405555556
PAJ	Bushtit	BUSH	2	HY	0	2019	Insectivore	Year-round	1.405555556
PAJ	Bushtit	BUSH	2	HY	0	2019	Insectivore	Year-round	1.405555556
PAJ	Bushtit	BUSH	2	HY	0	2019	Insectivore	Year-round	1.405555556
PAJ	Bushtit	BUSH	2	HY	0	2019	Insectivore	Year-round	1.405555556
PAJ	Bushtit	BUSH	2	HY	0	2020	Insectivore	Year-round	-2.136666667
PAJ	Bushtit	BUSH	2	HY	1	2020	Insectivore	Year-round	-2.136666667
PAJ	Bushtit	BUSH	2	HY	0	2020	Insectivore	Year-round	-2.136666667
PAJ	Bushtit	BUSH	2	HY	0	2020	Insectivore	Year-round	-2.136666667
PAJ	Bushtit	BUSH	2	HY	0	2020	Insectivore	Year-round	-2.136666667
PAJ	Bushtit	BUSH	2	HY	0	2020	Insectivore	Year-round	-2.136666667
PAJ	Bushtit	BUSH	1	AHY	1	2020	Insectivore	Year-round	-2.136666667
PAJ	Bushtit	BUSH	2	HY	0	2020	Insectivore	Year-round	-2.136666667
PAJ	Bushtit	BUSH	1	AHY	0	2020	Insectivore	Year-round	-2.136666667
PAJ	Bushtit	BUSH	2	HY	0	2020	Insectivore	Year-round	-2.136666667
PAJ	Bushtit	BUSH	2	HY	1	2020	Insectivore	Year-round	-2.136666667
PAJ	Bushtit	BUSH	1	AHY	0	2020	Insectivore	Year-round	-2.136666667
PAJ	Bushtit	BUSH	2	HY	0	2020	Insectivore	Year-round	-2.136666667
PAJ	Bushtit	BUSH	1	AHY	0	2020	Insectivore	Year-round	-2.136666667
PAJ	Bushtit	BUSH	1	AHY	1	2020	Insectivore	Year-round	-2.136666667
PAJ	Bushtit	BUSH	1	AHY	0	2020	Insectivore	Year-round	-2.136666667
PAJ	Bushtit	BUSH	1	AHY	0	2020	Insectivore	Year-round	-2.136666667
PAJ	Bushtit	BUSH	2	HY	0	2020	Insectivore	Year-round	-2.136666667
PAJ	Canyon Towhee	CANT	1	AHY	0	2010	Granivore	Year-round	0.231111111
PAJ	Canyon Towhee	CANT	1	AHY	1	2010	Granivore	Year-round	0.231111111
PAJ	Canyon Towhee	CANT	2	HY	0	2010	Granivore	Year-round	0.231111111
PAJ	Canyon Towhee	CANT	6	AHY	0	2011	Granivore	Year-round	-3.008888889
PAJ	Canyon Towhee	CANT	1	AHY	0	2012	Granivore	Year-round	-4.09
PAJ	Canyon Towhee	CANT	1	AHY	0	2012	Granivore	Year-round	-4.09
PAJ	Canyon Towhee	CANT	2	HY	0	2013	Granivore	Year-round	-5.802222222
PAJ	Canyon Towhee	CANT	6	AHY	0	2014	Granivore	Year-round	-2.362222222
PAJ	Canyon Towhee	CANT	2	HY	0	2014	Granivore	Year-round	-2.362222222
PAJ	Canyon Towhee	CANT	2	HY	0	2014	Granivore	Year-round	-2.362222222
PAJ	Canyon Towhee	CANT	2	HY	0	2014	Granivore	Year-round	-2.362222222
PAJ	Canyon Towhee	CANT	2	HY	0	2014	Granivore	Year-round	-2.362222222
PAJ	Canyon Towhee	CANT	2	HY	0	2014	Granivore	Year-round	-2.362222222
PAJ	Canyon Towhee	CANT	2	HY	0	2014	Granivore	Year-round	-2.362222222
PAJ	Canyon Towhee	CANT	2	HY	0	2014	Granivore	Year-round	-2.362222222
PAJ	Canyon Towhee	CANT	1	AHY	0	2014	Granivore	Year-round	-2.362222222
PAJ	Canyon Towhee	CANT	2	HY	0	2015	Granivore	Year-round	1.39
PAJ	Canyon Towhee	CANT	2	HY	0	2015	Granivore	Year-round	1.39
PAJ	Canyon Towhee	CANT	1	AHY	0	2015	Granivore	Year-round	1.39
PAJ	Canyon Towhee	CANT	1	AHY	0	2015	Granivore	Year-round	1.39
PAJ	Canyon Towhee	CANT	2	HY	0	2015	Granivore	Year-round	1.39
PAJ	Canyon Towhee	CANT	7	AHY	0	2016	Granivore	Year-round	0.37
PAJ	Canyon Towhee	CANT	1	AHY	0	2016	Granivore	Year-round	0.37
PAJ	Canyon Towhee	CANT	1	AHY	0	2016	Granivore	Year-round	0.37
PAJ	Canyon Towhee	CANT	2	HY	0	2016	Granivore	Year-round	0.37
PAJ	Canyon Towhee	CANT	2	HY	0	2016	Granivore	Year-round	0.37
PAJ	Canyon Towhee	CANT	1	AHY	0	2017	Granivore	Year-round	0.104444444
PAJ	Canyon Towhee	CANT	2	HY	0	2017	Granivore	Year-round	0.104444444
PAJ	Canyon Towhee	CANT	2	HY	0	2018	Granivore	Year-round	-3.827777778
PAJ	Canyon Towhee	CANT	2	HY	0	2018	Granivore	Year-round	-3.827777778
PAJ	Canyon Towhee	CANT	1	AHY	0	2018	Granivore	Year-round	-3.827777778
PAJ	Canyon Towhee	CANT	2	HY	0	2019	Granivore	Year-round	1.405555556
PAJ	Canyon Towhee	CANT	2	HY	0	2019	Granivore	Year-round	1.405555556
PAJ	Canyon Towhee	CANT	2	HY	0	2019	Granivore	Year-round	1.405555556
PAJ	Canyon Towhee	CANT	1	AHY	0	2020	Granivore	Year-round	-2.136666667
PAJ	Canyon Towhee	CANT	1	AHY	0	2020	Granivore	Year-round	-2.136666667
PAJ	Canyon Towhee	CANT	1	AHY	0	2020	Granivore	Year-round	-2.136666667
PAJ	Canyon Wren	CANW	2	HY	0	2017	Insectivore	Year-round	0.104444444
PAJ	Canyon Wren	CANW	1	AHY	0	2020	Insectivore	Year-round	-2.136666667
UPAL	Canyon Wren	CANW	2	HY	0	2014	Insectivore	Year-round	-2.362222222
PAJ	Cassin's Finch	CAFI	2	HY	0	2017	Granivore	Year-round	0.104444444
UPAL	Cassin's Finch	CAFI	2	HY	1	2012	Granivore	Year-round	-4.09
UPAL	Cassin's Finch	CAFI	2	HY	1	2012	Granivore	Year-round	-4.09
UPAL	Cassin's Finch	CAFI	2	HY	1	2012	Granivore	Year-round	-4.09
UPAL	Cassin's Finch	CAFI	2	HY	0	2012	Granivore	Year-round	-4.09
UPAL	Cassin's Finch	CAFI	2	HY	0	2014	Granivore	Year-round	-2.362222222
UPAL	Cassin's Finch	CAFI	2	HY	0	2014	Granivore	Year-round	-2.362222222
UPAL	Cassin's Finch	CAFI	2	HY	1	2015	Granivore	Year-round	1.39
UPAL	Cassin's Finch	CAFI	2	HY	1	2016	Granivore	Year-round	0.37
UPAL	Cassin's Finch	CAFI	2	HY	1	2016	Granivore	Year-round	0.37
UPAL	Cassin's Finch	CAFI	2	HY	0	2017	Granivore	Year-round	0.104444444
UPAL	Cassin's Finch	CAFI	2	HY	1	2019	Granivore	Year-round	1.405555556
PAJ	Cassin's Vireo	CAVI	2	HY	1	2013	Insectivore	Migratory	-5.802222222
PAJ	Cassin's Vireo	CAVI	2	HY	1	2015	Insectivore	Migratory	1.39
PAJ	Cassin's Vireo	CAVI	2	HY	0	2016	Insectivore	Migratory	0.37
PAJ	Cassin's Vireo	CAVI	2	HY	0	2016	Insectivore	Migratory	0.37
PAJ	Cassin's Vireo	CAVI	2	HY	0	2018	Insectivore	Migratory	-3.827777778
PAJ	Cassin's Vireo	CAVI	2	HY	0	2018	Insectivore	Migratory	-3.827777778
PAJ	Cassin's Vireo	CAVI	1	AHY	0	2020	Insectivore	Migratory	-2.136666667
UPAL	Cassin's Vireo	CAVI	2	HY	1	2013	Insectivore	Migratory	-5.802222222
UPAL	Cassin's Vireo	CAVI	2	HY	1	2013	Insectivore	Migratory	-5.802222222
UPAL	Cassin's Vireo	CAVI	2	HY	1	2013	Insectivore	Migratory	-5.802222222
UPAL	Cassin's Vireo	CAVI	2	HY	1	2013	Insectivore	Migratory	-5.802222222
UPAL	Cassin's Vireo	CAVI	2	HY	0	2014	Insectivore	Migratory	-2.362222222
UPAL	Cassin's Vireo	CAVI	2	HY	1	2014	Insectivore	Migratory	-2.362222222
UPAL	Cassin's Vireo	CAVI	2	HY	1	2014	Insectivore	Migratory	-2.362222222
UPAL	Cassin's Vireo	CAVI	2	HY	1	2015	Insectivore	Migratory	1.39
UPAL	Cassin's Vireo	CAVI	2	HY	1	2015	Insectivore	Migratory	1.39
UPAL	Cassin's Vireo	CAVI	2	HY	1	2015	Insectivore	Migratory	1.39
[truncated: 13,225 more rows]
